# Supplementary material for: Dicobalt copper bis­[orthophosphate(V)] monohydrate, Co2.39Cu0.61(PO4)2·H2O
Source: Acta Crystallogr Sect E Struct Rep Online. 2010 Apr 30;66(Pt 5):i44. doi: 10.1107/S1600536810015382 (PMC2979060; doi:10.1107/S1600536810015382)
Supplement: Supplementary file 1 [file e-66-00i44-sup1.cif]

##############################################################################
###                                                                        ###
###        Electronic paper (Acta Crystallographica Section E)             ###
###                                                                        ###
##############################################################################
#                                                                            #
# This CIF contains the data in a paper accepted for publication in Acta     #
# Crystallographica Section E. It conforms to the requirements of Notes      #
# for Authors for Section E, and has been peer reviewed under the auspices   #
# of the IUCr Commission on Journals.                                        #
#                                                                            #
# Full details of the Crystallographic Information File format               #
# are given in the paper "The Crystallographic Information File (CIF):       #
# a New Standard Archive File for Crystallography" by S. R. Hall, F. H.      #
# Allen and I. D. Brown [Acta Cryst. (1991), A47, 655-685].                  #
#                                                                            #
# The current version of the core CIF dictionary is obtainable from          #
# ftp://ftp.iucr.org/pub/cif_core.dic. The current version number is 2.4.    #
#                                                                            #
# Software is freely available for graphical display of the structure(s) in  #
# this CIF.  For information consult the CIF home page http://www.iucr.org/  #
# cif/home.html                                                              #
#                                                                            #
# This file may be used for bona fide research purposes within the           #
# scientific community so long as proper attribution is given to the journal # 
# article from which it was obtained.                                        #
#                                                                            #
##############################################################################
                                             
data_I
_audit_creation_method     SHELXL-97
_chemical_name_systematic
;
Dicobalt copper bis[orthophosphate(V)] monohydrate
;
_chemical_name_common     ?
_chemical_formula_moiety     'Co2.39 Cu0.61 P2 O8, H2 O'
_chemical_formula_sum     'Co2.39 Cu0.61 H2 O9 P2'
_chemical_formula_structural     'Co2.39 Cu0.61 (P O4)2, H2 O'
_chemical_formula_iupac     'Co2.39 Cu0.61 (P O4)2, H2 O'
_chemical_formula_weight     387.57
_chemical_melting_point     ?
_symmetry_cell_setting     'monoclinic'
_symmetry_space_group_name_H-M     'P 1 21/n 1'
_symmetry_space_group_name_Hall     '-P 2yn'
loop_
    _symmetry_equiv_pos_as_xyz
    'x, y, z'
    '-x+1/2, y+1/2, -z+1/2'
    '-x, -y, -z'
    'x-1/2, -y-1/2, z-1/2'
_cell_length_a     8.086(2)
_cell_length_b     9.826(3)
_cell_length_c     9.042(3)
_cell_angle_alpha     90.00
_cell_angle_beta     114.6210(10)
_cell_angle_gamma     90.00
_cell_volume     653.1(3)
_cell_formula_units_Z     4
_cell_measurement_reflns_used     13678
_cell_measurement_theta_min     2.85
_cell_measurement_theta_max     38.0
_cell_measurement_temperature     296(2)
_exptl_crystal_description     'block'
_exptl_crystal_colour     'dark violet'
_exptl_crystal_size_max     0.24
_exptl_crystal_size_mid     0.12
_exptl_crystal_size_min     0.06
_exptl_crystal_density_diffrn     3.942
_exptl_crystal_density_meas     ?
_exptl_crystal_density_method     'not measured'
_exptl_crystal_F_000     745
_exptl_absorpt_coefficient_mu     8.489
_exptl_absorpt_correction_type     'multi-scan'
_exptl_absorpt_process_details     '(SADABS; Bruker, 2005)'
_exptl_absorpt_correction_T_min     0.306
_exptl_absorpt_correction_T_max     0.601
_exptl_special_details
;
;
_diffrn_ambient_temperature     296(2)
_diffrn_radiation_type     MoK\a
_diffrn_radiation_wavelength     0.71073
_diffrn_radiation_source     'fine-focus sealed tube'
_diffrn_radiation_monochromator     graphite
_diffrn_measurement_device_type     'Bruker X8 APEX diffractometer'
_diffrn_measurement_method     '\f and \w scans'
_diffrn_detector_area_resol_mean     ?
_diffrn_reflns_number     13678
_diffrn_reflns_av_R_equivalents     0.0233
_diffrn_reflns_av_sigmaI/netI     0.0209
_diffrn_reflns_theta_min     2.85
_diffrn_reflns_theta_max     38.00
_diffrn_reflns_theta_full     38.00
_diffrn_measured_fraction_theta_max     0.995
_diffrn_measured_fraction_theta_full     0.995
_diffrn_reflns_limit_h_min     -11
_diffrn_reflns_limit_h_max     14
_diffrn_reflns_limit_k_min     -16
_diffrn_reflns_limit_k_max     16
_diffrn_reflns_limit_l_min     -15
_diffrn_reflns_limit_l_max     15
_diffrn_standards_number     0
_diffrn_standards_interval_count     .
_diffrn_standards_interval_time     .
_diffrn_standards_decay_%     ?
_refine_special_details
;
Refinement of <i>F</i>^2^ against ALL reflections. The weighted <i>R</i>-factor
wR and goodness of fit <i>S</i> are based on <i>F</i>^2^, conventional
<i>R</i>-factors <i>R</i> are based on <i>F</i>, with <i>F</i> set to zero for
negative <i>F</i>^2^. The threshold expression of <i>F</i>^2^ >
\s(<i>F</i>^2^) is used only for calculating <i>R</i>-factors(gt) etc. and is
not relevant to the choice of reflections for refinement. <i>R</i>-factors
based on <i>F</i>^2^ are statistically about twice as large as those based on
<i>F</i>, and <i>R</i>- factors based on ALL data will be even larger.
;
_reflns_number_total     3531
_reflns_number_gt     3278
_reflns_threshold_expression     I>2sigma(I)
_refine_ls_structure_factor_coef     Fsqd
_refine_ls_matrix_type     full
_refine_ls_R_factor_all     0.0246
_refine_ls_R_factor_gt     0.0217
_refine_ls_wR_factor_gt     0.0498
_refine_ls_wR_factor_ref     0.0507
_refine_ls_goodness_of_fit_ref     1.102
_refine_ls_restrained_S_all     1.102
_refine_ls_number_reflns     3531
_refine_ls_number_parameters     129
_refine_ls_number_restraints     0
_refine_ls_hydrogen_treatment     constr
_refine_ls_weighting_scheme     calc
_refine_ls_weighting_details
              'w=1/[\s^2^(Fo^2^)+(0.0196P)^2^+0.5902P] where P=(Fo^2^+2Fc^2^)/3'
_atom_sites_solution_hydrogens     geom
_atom_sites_solution_primary     direct
_atom_sites_solution_secondary     difmap
_refine_ls_shift/su_max     0.001
_refine_ls_shift/su_mean     0.000
_refine_diff_density_max     1.007
_refine_diff_density_min     -0.794
_refine_ls_extinction_method     'SHELXL97 (Sheldrick, 2008)'
_refine_ls_extinction_coef     0.0034(3)
_refine_ls_extinction_expression
                                  'Fc^*^=kFc[1+0.001xFc^2^\l^3^/sin(2\q)]^-1/4^'
loop_
    _atom_type_symbol
    _atom_type_description
    _atom_type_scat_dispersion_real
    _atom_type_scat_dispersion_imag
    _atom_type_scat_source
    'O' 'O' 0.0106 0.0060
                         'International Tables Vol C Tables 4.2.6.8 and 6.1.1.4'
    'H' 'H' 0.0000 0.0000
                         'International Tables Vol C Tables 4.2.6.8 and 6.1.1.4'
    'P' 'P' 0.1023 0.0942
                         'International Tables Vol C Tables 4.2.6.8 and 6.1.1.4'
    'Co' 'Co' 0.3494 0.9721
                         'International Tables Vol C Tables 4.2.6.8 and 6.1.1.4'
    'Cu' 'Cu' 0.3201 1.2651
                         'International Tables Vol C Tables 4.2.6.8 and 6.1.1.4'
_computing_data_collection     'APEX2 (Bruker, 2005)'
_computing_cell_refinement     'SAINT (Bruker, 2005)'
_computing_data_reduction     'SAINT (Bruker, 2005)'
_computing_structure_solution     'SHELXS97 (Sheldrick, 2008)'
_computing_structure_refinement     'SHELXL97 (Sheldrick, 2008)'
_computing_molecular_graphics
           'ORTEP-3 for Windows (Farrugia,1997) and DIAMOND (Brandenburg, 2006)'
_computing_publication_material     'WinGX (Farrugia, 1999)'
loop_
    _atom_site_type_symbol
    _atom_site_label
    _atom_site_fract_x
    _atom_site_fract_y
    _atom_site_fract_z
    _atom_site_U_iso_or_equiv
    _atom_site_adp_type
    _atom_site_calc_flag
    _atom_site_refinement_flags
    _atom_site_occupancy
    _atom_site_disorder_assembly
    _atom_site_disorder_group
    Cu Cu3 0.14535(2) 0.125674(19) -0.43994(2) 0.00920(5) Uani d P 0.613(11) . .
    Co Co3 0.14535(2) 0.125674(19) -0.43994(2) 0.00920(5) Uani d P 0.387(11) . .
    Co Co1 0.51531(2) 0.129584(19) 0.27594(2) 0.00646(4) Uani d . 1 . .
    Co Co2 0.11526(2) 0.133641(19) 0.03006(2) 0.00808(4) Uani d . 1 . .
    P P1 0.38414(4) 0.16385(4) -0.13938(4) 0.00589(6) Uani d . 1 . .
    P P2 0.20915(4) -0.08141(3) -0.67010(4) 0.00519(6) Uani d . 1 . .
    O O1 0.57091(13) 0.22680(11) -0.09698(12) 0.01030(17) Uani d . 1 . .
    O O2 0.36035(14) 0.13059(11) 0.01540(12) 0.00958(16) Uani d . 1 . .
    O O3 0.35326(13) 0.03970(11) -0.25406(12) 0.00944(16) Uani d . 1 . .
    O O4 0.22753(13) 0.25872(11) -0.25036(12) 0.00952(16) Uani d . 1 . .
    O O5 0.08457(14) -0.02059(11) -0.59509(12) 0.01044(17) Uani d . 1 . .
    O O6 0.08992(13) -0.18315(10) -0.80105(11) 0.00813(15) Uani d . 1 . .
    O O7 0.37173(13) -0.15475(11) -0.53900(12) 0.00950(16) Uani d . 1 . .
    O O8 0.27312(13) 0.03376(10) -0.74946(12) 0.00871(16) Uani d . 1 . .
    O O9 -0.10961(14) 0.08498(12) 0.07202(12) 0.01199(18) Uani d . 1 . .
    H H9A -0.2021 0.1199 -0.0001 0.018 Uiso d R 1 . .
    H H9B -0.1031 0.0899 0.1749 0.018 Uiso d R 1 . .
loop_
    _atom_site_aniso_label
    _atom_site_aniso_U_11
    _atom_site_aniso_U_22
    _atom_site_aniso_U_33
    _atom_site_aniso_U_12
    _atom_site_aniso_U_13
    _atom_site_aniso_U_23
    Cu3 0.01172(8) 0.00784(8) 0.00548(7) 0.00309(5) 0.00105(6) -0.00054(5)
    Co3 0.01172(8) 0.00784(8) 0.00548(7) 0.00309(5) 0.00105(6) -0.00054(5)
    Co1 0.00605(7) 0.00578(8) 0.00694(7) 0.00026(5) 0.00208(5) -0.00043(5)
    Co2 0.00620(7) 0.00832(8) 0.00848(7) -0.00025(5) 0.00182(6) 0.00165(6)
    P1 0.00590(11) 0.00584(13) 0.00529(12) 0.00016(10) 0.00170(9) -0.00011(10)
    P2 0.00508(11) 0.00526(13) 0.00475(11) -0.00017(9) 0.00156(9) 0.00037(9)
    O1 0.0077(4) 0.0124(5) 0.0107(4) -0.0029(3) 0.0037(3) -0.0035(3)
    O2 0.0093(4) 0.0125(4) 0.0068(4) -0.0004(3) 0.0033(3) 0.0012(3)
    O3 0.0091(4) 0.0081(4) 0.0081(4) 0.0015(3) 0.0006(3) -0.0024(3)
    O4 0.0093(4) 0.0095(4) 0.0086(4) 0.0038(3) 0.0026(3) 0.0017(3)
    O5 0.0102(4) 0.0120(4) 0.0115(4) -0.0003(3) 0.0069(3) -0.0029(3)
    O6 0.0088(4) 0.0067(4) 0.0067(3) -0.0016(3) 0.0011(3) -0.0004(3)
    O7 0.0087(4) 0.0090(4) 0.0076(4) 0.0012(3) 0.0002(3) 0.0017(3)
    O8 0.0082(3) 0.0081(4) 0.0092(4) -0.0017(3) 0.0029(3) 0.0024(3)
    O9 0.0104(4) 0.0165(5) 0.0094(4) 0.0019(3) 0.0045(3) 0.0015(3)
_geom_special_details
;
All esds (except the esd in the dihedral angle between two l.s. planes) are
estimated using the full covariance matrix. The cell esds are taken into
account individually in the estimation of esds in distances, angles and
torsion angles; correlations between esds in cell parameters are only used
when they are defined by crystal symmetry. An approximate (isotropic)
treatment of cell esds is used for estimating esds involving l.s. planes.
;
loop_
    _geom_bond_atom_site_label_1
    _geom_bond_atom_site_label_2
    _geom_bond_site_symmetry_2
    _geom_bond_distance
    _geom_bond_publ_flag
    Cu3 O5 . 1.9236(11) ?
    Cu3 O1 4_565 1.9411(11) ?
    Cu3 O3 . 2.0026(11) ?
    Cu3 O4 . 2.0347(12) ?
    Cu3 O5 3_554 2.2614(11) ?
    Co1 O3 3_655 2.0274(11) ?
    Co1 O6 2_554 2.0791(11) ?
    Co1 O8 1_556 2.0976(11) ?
    Co1 O4 4_666 2.1321(11) ?
    Co1 O2 . 2.1588(12) ?
    Co1 O7 3_655 2.1779(12) ?
    Co2 O2 . 2.0407(11) ?
    Co2 O9 . 2.0625(11) ?
    Co2 O7 2_554 2.0818(13) ?
    Co2 O6 3_554 2.1010(11) ?
    Co2 O8 1_556 2.1088(11) ?
    Co2 O9 3 2.3310(13) ?
    P1 O2 . 1.5254(11) ?
    P1 O1 . 1.5257(11) ?
    P1 O3 . 1.5525(11) ?
    P1 O4 . 1.5558(11) ?
    P2 O7 . 1.5343(11) ?
    P2 O8 . 1.5402(11) ?
    P2 O6 . 1.5427(11) ?
    P2 O5 . 1.5496(10) ?
    O1 Co3 4_666 1.9411(11) ?
    O1 Cu3 4_666 1.9411(11) ?
    O3 Co1 3_655 2.0274(11) ?
    O4 Co1 4_565 2.1320(11) ?
    O5 Co3 3_554 2.2613(11) ?
    O5 Cu3 3_554 2.2613(11) ?
    O6 Co1 2_544 2.0790(11) ?
    O6 Co2 3_554 2.1010(11) ?
    O7 Co2 2_544 2.0818(12) ?
    O7 Co1 3_655 2.1779(12) ?
    O8 Co1 1_554 2.0976(10) ?
    O8 Co2 1_554 2.1087(11) ?
    O9 Co2 3 2.3310(13) ?
    O9 H9A . 0.8342 ?
    O9 H9B . 0.9111 ?
loop_
    _geom_angle_atom_site_label_1
    _geom_angle_atom_site_label_2
    _geom_angle_atom_site_label_3
    _geom_angle_site_symmetry_1
    _geom_angle_site_symmetry_3
    _geom_angle
    _geom_angle_publ_flag
    O5 Cu3 O1 . 4_565 96.74(5) ?
    O5 Cu3 O3 . . 99.61(5) ?
    O1 Cu3 O3 4_565 . 145.59(4) ?
    O5 Cu3 O4 . . 171.47(4) ?
    O1 Cu3 O4 4_565 . 91.68(5) ?
    O3 Cu3 O4 . . 72.46(4) ?
    O5 Cu3 O5 . 3_554 77.63(4) ?
    O1 Cu3 O5 4_565 3_554 114.90(4) ?
    O3 Cu3 O5 . 3_554 98.14(5) ?
    O4 Cu3 O5 . 3_554 100.04(4) ?
    O3 Co1 O6 3_655 2_554 172.66(4) ?
    O3 Co1 O8 3_655 1_556 97.15(5) ?
    O6 Co1 O8 2_554 1_556 90.19(4) ?
    O3 Co1 O4 3_655 4_666 86.13(5) ?
    O6 Co1 O4 2_554 4_666 86.65(4) ?
    O8 Co1 O4 1_556 4_666 167.68(4) ?
    O3 Co1 O2 3_655 . 89.25(4) ?
    O6 Co1 O2 2_554 . 92.14(4) ?
    O8 Co1 O2 1_556 . 77.97(4) ?
    O4 Co1 O2 4_666 . 90.24(4) ?
    O3 Co1 O7 3_655 3_655 101.61(4) ?
    O6 Co1 O7 2_554 3_655 77.57(4) ?
    O8 Co1 O7 1_556 3_655 96.78(4) ?
    O4 Co1 O7 4_666 3_655 94.16(4) ?
    O2 Co1 O7 . 3_655 168.52(4) ?
    O2 Co2 O9 . . 164.36(4) ?
    O2 Co2 O7 . 2_554 89.00(4) ?
    O9 Co2 O7 . 2_554 104.98(4) ?
    O2 Co2 O6 . 3_554 109.20(4) ?
    O9 Co2 O6 . 3_554 80.81(4) ?
    O7 Co2 O6 2_554 3_554 79.25(4) ?
    O2 Co2 O8 . 1_556 80.38(4) ?
    O9 Co2 O8 . 1_556 87.19(4) ?
    O7 Co2 O8 2_554 1_556 115.29(4) ?
    O6 Co2 O8 3_554 1_556 163.32(4) ?
    O2 Co2 O9 . 3 79.64(4) ?
    O9 Co2 O9 . 3 89.19(4) ?
    O7 Co2 O9 2_554 3 158.15(4) ?
    O6 Co2 O9 3_554 3 86.90(4) ?
    O8 Co2 O9 1_556 3 81.36(4) ?
    O2 P1 O1 . . 110.26(6) ?
    O2 P1 O3 . . 113.44(6) ?
    O1 P1 O3 . . 110.69(6) ?
    O2 P1 O4 . . 109.89(6) ?
    O1 P1 O4 . . 111.95(6) ?
    O3 P1 O4 . . 100.30(6) ?
    O7 P2 O8 . . 111.04(6) ?
    O7 P2 O6 . . 110.42(6) ?
    O8 P2 O6 . . 110.02(6) ?
    O7 P2 O5 . . 110.30(6) ?
    O8 P2 O5 . . 109.04(6) ?
    O6 P2 O5 . . 105.87(6) ?
    H9A O9 H9B . . 115.3 ?
loop_
    _geom_hbond_atom_site_label_D
    _geom_hbond_atom_site_label_H
    _geom_hbond_atom_site_label_A
    _geom_hbond_site_symmetry_A
    _geom_hbond_distance_DH
    _geom_hbond_distance_HA
    _geom_hbond_distance_DA
    _geom_hbond_angle_DHA
    _geom_hbond_publ_flag
    O9 H9A O1 1-455 0.83 1.97 2.768(2) 158.52 y
    O9 H9B O5 1_556 0.92 2.27 2.942(2) 129.85 y
    O9 H9B O4 4_566 0.92 2.30 2.905(2) 123.02 y
data_global
_journal_date_recd_electronic     2010-04-06
_journal_date_accepted     2010-04-26
_journal_name_full     'Acta Crystallographica, Section E'
_journal_year     2010
_journal_volume     66
_journal_issue      5
_journal_page_first     i44
_journal_page_last     i44
_journal_paper_category     QI
_journal_coeditor_code     WM2323
_publ_contact_author_name     'Mohamed  Saadi'
_publ_contact_author_address
;
Laboratoire de Chimie du Solide Appliqu\'ee,
Facult\'e des Sciences, Universit\'e Mohammed V-Agdal
Avenue Ibn Battouta, B.P. 1014, Rabat, Maroc
;
_publ_contact_author_email     'mohamedsaadi82@gmail.com'
_publ_contact_author_fax     '212 537 77 54 40'
_publ_contact_author_phone     '212 537 77 54 40'
_publ_section_title
;
Dicobalt copper bis[orthophosphate(V)] monohydrate,
Co~2.39~Cu~0.61~(PO~4~)~2~.H~2~O
;
loop_
    _publ_author_name
    _publ_author_address
    'Assani, Abderrazzak'
;
Laboratoire de Chimie du Solide Appliqu\'ee,
Facult\'e des Sciences, Universit\'e Mohammed V-Agdal
Avenue Ibn Battouta, BP 1014, Rabat, Morocco
;
    'Saadi, Mohamed'
;
Laboratoire de Chimie du Solide Appliqu\'ee,
Facult\'e des Sciences, Universit\'e Mohammed V-Agdal
Avenue Ibn Battouta, BP 1014, Rabat, Morocco
;
    'El Ammari, Lahcen'
;
Laboratoire de Chimie du Solide Appliqu\'ee,
Facult\'e des Sciences, Universit\'e Mohammed V-Agdal
Avenue Ibn Battouta, BP 1014, Rabat, Morocco
;
