# Supplementary material for: Dicobalt copper bis­[orthophosphate(V)] monohydrate, Co2.39Cu0.61(PO4)2·H2O
Source: Acta Crystallogr Sect E Struct Rep Online. 2010 Apr 30;66(Pt 5):i44. doi: 10.1107/S1600536810015382 (PMC2979060; doi:10.1107/S1600536810015382)
Supplement: Supplementary file 2 [file e-66-00i44-Isup2.hkl]

# 
# h,k,l, Fc-squared, Fo-squared, sigma(Fo-squared) and status flag 
# 
data_I
_shelx_title ' I         P 1 21/n 1   R = 0.02' 
_shelx_refln_list_code          4 
_shelx_F_calc_maximum      266.76 
_exptl_crystal_F_000       744.90 
_reflns_d_resolution_high  0.5772 
 
loop_ 
 _symmetry_equiv_pos_as_xyz 
 'x, y, z' 
 '-x+1/2, y+1/2, -z+1/2' 
 '-x, -y, -z' 
 'x-1/2, -y-1/2, z-1/2' 
 
_cell_length_a     8.0860 
_cell_length_b     9.8260 
_cell_length_c     9.0420 
_cell_angle_alpha  90.000 
_cell_angle_beta  114.621 
_cell_angle_gamma  90.000 
 
_shelx_F_squared_multiplier     1.000 
 
loop_ 
 _refln_index_h 
 _refln_index_k 
 _refln_index_l 
 _refln_F_squared_calc 
 _refln_F_squared_meas 
 _refln_F_squared_sigma 
 _refln_observed_status 
   2   0   0      525.41      552.97      9.97 o 
   4   0   0    20680.34    21108.02    242.01 o 
   6   0   0      361.09      399.23      8.78 o 
   8   0   0    11875.68    11871.08    218.21 o 
  10   0   0     1015.12      945.64     33.11 o 
  12   0   0      884.33      897.51     92.50 o 
   1   1   0      727.07      707.57      8.08 o 
   2   1   0     6386.66     6707.89     53.39 o 
   3   1   0    13707.64    13234.65    110.57 o 
   4   1   0      158.04      175.14      3.29 o 
   5   1   0     4705.80     4738.88     40.15 o 
   6   1   0      322.19      340.13      5.75 o 
   7   1   0      693.36      691.12     11.88 o 
   8   1   0     2088.69     2053.76     31.17 o 
   9   1   0       16.33       23.21      6.57 o 
  10   1   0      749.86      720.50     20.40 o 
  11   1   0       63.95       89.55     11.38 o 
  12   1   0        2.68        6.36      8.59 o 
   0   2   0       61.62       29.34      7.24 o 
   1   2   0    11328.51    11932.51    134.10 o 
   2   2   0     1498.39     1521.81     14.82 o 
   3   2   0     6602.90     6400.43     51.68 o 
   4   2   0      276.52      250.30      4.04 o 
   5   2   0    22224.02    22380.31    185.81 o 
   6   2   0      137.50      126.10      4.25 o 
   7   2   0     5763.89     5675.84     60.07 o 
   8   2   0      176.32      182.11      8.14 o 
   9   2   0     1458.11     1387.15     32.49 o 
  10   2   0        0.39        6.64      7.16 o 
  11   2   0      230.29      242.41     13.94 o 
  12   2   0        3.64        2.43      8.35 o 
   1   3   0      840.59      882.82     12.39 o 
   2   3   0      600.62      519.96      8.16 o 
   3   3   0    13921.77    13754.49    115.20 o 
   4   3   0      999.95      995.86     10.52 o 
   5   3   0     2139.54     2199.30     20.80 o 
   6   3   0     3984.32     3859.54     48.32 o 
   7   3   0        2.74       16.81      4.22 o 
   8   3   0     3351.90     3181.41     44.60 o 
   9   3   0      235.89      230.77     12.91 o 
  10   3   0      368.40      347.21     14.96 o 
  11   3   0      398.45      394.89     16.65 o 
  12   3   0      449.58      448.09     18.94 o 
   0   4   0    70260.78    69207.33   1233.37 o 
   1   4   0      737.66      606.06     10.11 o 
   2   4   0     4125.97     4368.90     51.20 o 
   3   4   0       86.63       79.40      3.59 o 
   4   4   0    10244.63    10473.07     88.90 o 
   5   4   0      288.59      288.06      5.35 o 
   6   4   0     5487.78     5326.87     57.22 o 
   7   4   0      370.80      363.18     12.13 o 
   8   4   0     9190.37     8978.04    107.36 o 
   9   4   0      162.13      177.88     10.88 o 
  10   4   0      416.76      409.48     21.56 o 
  11   4   0      944.69      942.10     25.47 o 
  12   4   0      732.26      725.06     24.90 o 
   1   5   0     1189.96     1169.23     23.22 o 
   2   5   0    14029.00    14467.31    165.37 o 
   3   5   0    17259.61    17154.80    192.74 o 
   4   5   0      425.50      468.08      9.54 o 
   5   5   0     1411.14     1434.85     18.58 o 
   6   5   0      353.00      345.78      8.23 o 
   7   5   0        2.58       23.87     10.13 o 
   8   5   0      790.26      769.73     19.21 o 
   9   5   0      357.99      340.38     14.09 o 
  10   5   0     1758.18     1752.77     35.21 o 
  11   5   0     1063.66     1012.41     26.69 o 
  12   5   0      132.48      143.02     15.17 o 
   0   6   0     1684.11     1808.45     31.00 o 
   1   6   0     8924.11     9040.72     95.82 o 
   2   6   0     2622.73     2611.21     30.22 o 
   3   6   0     6868.39     6938.85     90.68 o 
   4   6   0     4373.59     4323.30     44.11 o 
   5   6   0     7109.81     7148.11     82.04 o 
   6   6   0        1.02        9.98      3.19 o 
   7   6   0     3452.66     3385.10     51.72 o 
   8   6   0     1518.87     1529.23     29.90 o 
   9   6   0        5.95        9.63      7.21 o 
  10   6   0        5.65       -6.08      7.31 o 
  11   6   0      139.47      143.36     12.40 o 
   1   7   0       77.25       80.48      3.73 o 
   2   7   0    11634.40    11856.53    137.06 o 
   3   7   0     4158.20     4168.60     51.85 o 
   4   7   0      290.71      294.21      9.48 o 
   5   7   0     5643.92     5483.50     64.84 o 
   6   7   0     1241.35     1194.16     27.58 o 
   7   7   0       76.66       94.98      8.05 o 
   8   7   0       83.21       70.90      8.59 o 
   9   7   0      724.43      737.36     20.91 o 
  10   7   0      874.45      864.45     31.43 o 
  11   7   0      141.48      140.21     12.61 o 
   0   8   0    20122.54    20364.92    366.76 o 
   1   8   0     5745.30     5698.03     77.41 o 
   2   8   0     2173.88     2121.52     33.02 o 
   3   8   0       63.10       73.17      7.03 o 
   4   8   0      912.04      952.71     17.75 o 
   5   8   0      189.69      214.07     11.06 o 
   6   8   0     2336.33     2254.87     33.97 o 
   7   8   0      897.16      867.01     21.31 o 
   8   8   0     3516.20     3388.32     54.95 o 
   9   8   0       10.98       15.32      7.85 o 
  10   8   0       72.94       84.07     10.49 o 
  11   8   0      315.06      324.65     16.71 o 
   1   9   0      523.69      530.89     12.97 o 
   2   9   0     8832.72     8981.07    139.00 o 
   3   9   0     5799.86     5801.63     94.03 o 
   4   9   0       25.72       38.06      4.76 o 
   5   9   0     2648.58     2583.67     58.44 o 
   6   9   0       72.27       81.03      9.47 o 
   7   9   0      890.84      862.76     22.03 o 
   8   9   0        5.61        6.50      7.19 o 
   9   9   0       99.57       95.08     10.39 o 
  10   9   0     1931.84     1963.90     40.36 o 
   0  10   0     3507.67     3541.49     74.00 o 
   1  10   0     6022.39     5975.87     96.72 o 
   2  10   0       60.87       69.29      7.67 o 
   3  10   0       31.03       44.31      6.92 o 
   4  10   0      606.87      624.49     18.64 o 
   5  10   0     4348.88     4229.91     92.16 o 
   6  10   0       42.14       34.65     10.25 o 
   7  10   0      751.44      698.51     24.24 o 
   8  10   0     1170.93     1252.65     34.35 o 
   9  10   0       25.06       38.06     11.14 o 
  10  10   0        2.36      -10.07     12.84 o 
   1  11   0      236.67      239.21     16.62 o 
   2  11   0     1945.69     2005.39     40.45 o 
   3  11   0     2787.87     2854.44     53.75 o 
   4  11   0       24.85       25.01      5.05 o 
   5  11   0     3648.36     3496.65    118.92 o 
   6  11   0      315.84      298.35     25.82 o 
   7  11   0      635.98      646.74     27.86 o 
   8  11   0      101.27      100.08     12.85 o 
   9  11   0       81.16      107.25     18.04 o 
   0  12   0     3392.82     3360.54    111.12 o 
   1  12   0       75.13       99.11     23.81 o 
   2  12   0     1346.23     1282.67     40.06 o 
   3  12   0      683.31      638.21     28.21 o 
   4  12   0      220.44      232.13     17.08 o 
   5  12   0      366.13      344.67     29.18 o 
   6  12   0     2034.82     1897.76     81.15 o 
   7  12   0      425.99      438.18     35.86 o 
   8  12   0     1500.28     1501.23     50.90 o 
   9  12   0       76.32       80.08     19.96 o 
   1  13   0      133.64      174.40     38.15 o 
   2  13   0     5870.11     5885.05    139.27 o 
   3  13   0      442.91      507.07     33.29 o 
   4  13   0      195.78      184.97     10.34 o 
   5  13   0     2049.00     1987.33     84.50 o 
   6  13   0      583.79      563.50     43.76 o 
   7  13   0      264.15      277.79     28.88 o 
   8  13   0        8.36       28.83     14.83 o 
   0  14   0      688.42      642.13     42.64 o 
   1  14   0     2315.43     2417.13    101.19 o 
   2  14   0       87.96       76.49     14.91 o 
   3  14   0       77.71      100.30     16.21 o 
   4  14   0        9.02       19.15      4.41 o 
   5  14   0     1182.08     1291.94     66.55 o 
   6  14   0      126.00      135.97     28.02 o 
   7  14   0      360.06      371.23     26.63 o 
   1  15   0      334.33      378.75     24.66 o 
   2  15   0      457.11      525.59     19.59 o 
   3  15   0     4280.76     4283.62    132.06 o 
   4  15   0      233.76      256.56     32.63 o 
   5  15   0     1808.26     1924.77     85.80 o 
   6  15   0       65.32      113.33     26.05 o 
   1  16   0       49.22       51.57     21.71 o 
   2  16   0      431.08      465.33     16.95 o 
   3  16   0       53.99       64.59     23.09 o 
   4  16   0       12.97        5.85     19.80 o 
 -13   0   1     3311.94     3258.36     81.98 o 
 -11   0   1       21.69       16.53     11.69 o 
  -9   0   1      708.32      720.21     25.63 o 
  -7   0   1      840.46      884.90     17.22 o 
  -5   0   1       16.02       34.76      6.83 o 
  -3   0   1      203.76      291.24      7.94 o 
  -1   0   1      350.67      347.32      6.25 o 
   1   0   1       42.12       68.71      6.16 o 
   3   0   1     9179.51     8992.16     99.36 o 
   5   0   1     4247.81     4281.15     45.96 o 
   7   0   1      299.98      302.31     11.83 o 
   9   0   1    10250.53     9802.18    335.94 o 
  11   0   1      974.03      986.23     46.24 o 
 -13   1   1      557.56      578.67     21.36 o 
 -12   1   1      158.03      152.30     12.42 o 
 -11   1   1     2596.44     2494.26     44.59 o 
 -10   1   1     2112.25     2040.30     51.14 o 
  -9   1   1      232.74      238.72     10.89 o 
  -8   1   1      428.52      434.01      9.38 o 
  -7   1   1     1450.90     1407.70     18.70 o 
  -6   1   1      274.73      307.13      5.83 o 
  -5   1   1     6552.14     6191.01     52.10 o 
  -4   1   1      321.41      322.03      4.48 o 
  -3   1   1     5296.81     5177.99     42.94 o 
  -2   1   1     6851.15     7034.48     66.12 o 
  -1   1   1     8744.47     8968.59    137.11 o 
   0   1   1       46.38       60.16      1.58 o 
   1   1   1      565.67      558.06      6.56 o 
   2   1   1      723.98      842.09      8.77 o 
   3   1   1       49.55       60.40      2.70 o 
   4   1   1     2776.62     2773.55     25.37 o 
   5   1   1     7179.55     7159.15     61.99 o 
   6   1   1     3870.80     3806.28     37.79 o 
   7   1   1     2289.98     2320.84     33.34 o 
   8   1   1      597.99      603.36     16.42 o 
   9   1   1       80.78       85.52      8.90 o 
  10   1   1        0.59       10.12      7.50 o 
  11   1   1     1540.52     1530.26     38.65 o 
  12   1   1     1197.79     1218.14     31.07 o 
 -12   2   1       31.75       40.04      9.89 o 
 -11   2   1      224.88      232.18     16.18 o 
 -10   2   1      224.85      216.70     11.78 o 
  -9   2   1       58.20       46.08      5.91 o 
  -8   2   1     7392.44     7206.68     80.64 o 
  -7   2   1        9.19       13.56      2.79 o 
  -6   2   1        6.54       17.79      2.95 o 
  -5   2   1      491.54      539.72      7.80 o 
  -4   2   1     4844.38     5051.87     45.03 o 
  -3   2   1     3132.17     3332.40     33.80 o 
  -2   2   1    34774.94    35455.25    350.28 o 
  -1   2   1     2618.66     2663.34     27.87 o 
   0   2   1      185.11      184.23      3.58 o 
   1   2   1     2325.56     2437.33     26.80 o 
   2   2   1      688.00      562.68      8.27 o 
   3   2   1     3769.59     4136.49     43.18 o 
   4   2   1    16902.59    17182.25    149.72 o 
   5   2   1      968.92      960.54     11.11 o 
   6   2   1     4080.27     3996.58     44.26 o 
   7   2   1      191.32      192.80      8.99 o 
   8   2   1      911.93      896.40     20.43 o 
   9   2   1       10.51       19.11      7.28 o 
  10   2   1      113.25      129.26     10.75 o 
  11   2   1      239.75      261.83     14.66 o 
  12   2   1     1767.18     1765.82     38.84 o 
 -12   3   1      290.62      248.33     14.69 o 
 -11   3   1      818.16      794.79     24.46 o 
 -10   3   1     5193.33     5100.09     82.50 o 
  -9   3   1       17.78       21.62      5.94 o 
  -8   3   1       51.65       61.68      4.99 o 
  -7   3   1      220.80      215.44      7.93 o 
  -6   3   1     2235.68     2228.05     27.26 o 
  -5   3   1     9964.52     9883.53     96.93 o 
  -4   3   1      115.19      134.74      3.95 o 
  -3   3   1     2912.62     3132.42     27.73 o 
  -2   3   1     2359.75     2381.83     23.66 o 
  -1   3   1     6513.73     6986.33     67.64 o 
   0   3   1     3485.74     3732.27     43.52 o 
   1   3   1     1715.78     1590.51     16.92 o 
   2   3   1       53.50       76.69      5.56 o 
   3   3   1      125.86      139.33      3.36 o 
   4   3   1     6222.99     6127.43     55.52 o 
   5   3   1      865.99      922.48     13.60 o 
   6   3   1     5008.48     4829.79     52.74 o 
   7   3   1      405.95      442.14     13.52 o 
   8   3   1      662.85      639.98     31.27 o 
   9   3   1      947.27      937.47     22.91 o 
  10   3   1        1.76       -2.16      7.64 o 
  11   3   1      424.45      415.37     17.74 o 
  12   3   1     1868.28     1889.59     40.64 o 
 -12   4   1       42.93       24.19     16.40 o 
 -11   4   1       94.48      113.83     10.74 o 
 -10   4   1       49.07       62.16     11.56 o 
  -9   4   1       28.61       36.94      6.13 o 
  -8   4   1      395.21      384.68     10.20 o 
  -7   4   1     2920.88     2847.41     43.11 o 
  -6   4   1     1105.40     1084.24     16.10 o 
  -5   4   1     3676.77     3637.35     41.63 o 
  -4   4   1      360.92      322.99      5.53 o 
  -3   4   1       51.61       58.92      2.57 o 
  -2   4   1       18.12       -3.57      3.57 o 
  -1   4   1      884.03     1036.67     16.11 o 
   0   4   1       67.73       87.01      7.41 o 
   1   4   1     2557.42     2719.35     30.31 o 
   2   4   1     1624.97     1697.67     22.15 o 
   3   4   1    10895.17    10760.67    113.96 o 
   4   4   1     2366.18     2325.55     23.21 o 
   5   4   1     1087.64     1034.27     13.73 o 
   6   4   1      410.52      374.62     10.30 o 
   7   4   1       45.78       66.08      5.30 o 
   8   4   1       61.69       77.25      8.98 o 
   9   4   1     4291.39     4204.84     64.77 o 
  10   4   1       39.05       57.41      9.32 o 
  11   4   1     1119.02     1078.27     28.24 o 
 -12   5   1       82.76       77.44     10.88 o 
 -11   5   1     3081.58     2969.51     51.59 o 
 -10   5   1     1107.80     1061.43     25.20 o 
  -9   5   1      239.95      242.86     10.54 o 
  -8   5   1       62.12       64.67      6.09 o 
  -7   5   1        0.03        6.94      4.72 o 
  -6   5   1      802.35      668.68     15.17 o 
  -5   5   1      587.52      635.74     24.19 o 
  -4   5   1      542.09      538.30      8.06 o 
  -3   5   1    18469.89    18367.33    171.53 o 
  -2   5   1      108.55      120.00      6.39 o 
  -1   5   1     7287.89     7800.33    100.73 o 
   0   5   1      477.71      507.42      8.75 o 
   1   5   1      559.60      551.61      8.60 o 
   2   5   1     1798.85     1765.86     21.35 o 
   3   5   1       67.51       75.99      4.08 o 
   4   5   1       10.76       25.91      3.41 o 
   5   5   1     1113.51     1133.82     15.44 o 
   6   5   1     6347.08     6216.52     67.05 o 
   7   5   1     9592.95     9478.63    108.52 o 
   8   5   1       44.84       49.03      7.57 o 
   9   5   1      823.51      794.46     21.75 o 
  10   5   1       11.15       17.24      8.39 o 
  11   5   1      457.90      466.82     19.14 o 
 -12   6   1      395.13      410.89     27.69 o 
 -11   6   1      664.32      617.58     20.55 o 
 -10   6   1      290.66      287.28     18.27 o 
  -9   6   1       30.58       14.85      7.00 o 
  -8   6   1     3725.73     3619.25     60.95 o 
  -7   6   1      433.25      420.64     13.29 o 
  -6   6   1      934.45      877.35     20.84 o 
  -5   6   1      423.63      412.68      7.61 o 
  -4   6   1       23.15       40.38      2.95 o 
  -3   6   1        1.12       11.48      2.52 o 
  -2   6   1    16742.23    17045.51    177.88 o 
  -1   6   1       56.30       52.00      5.71 o 
   0   6   1     4515.27     4692.40     56.21 o 
   1   6   1      314.21      302.81      6.55 o 
   2   6   1     2498.85     2456.62     31.91 o 
   3   6   1       74.07       90.52      4.26 o 
   4   6   1     3679.26     3862.83     40.13 o 
   5   6   1       86.35       95.77      4.86 o 
   6   6   1      395.32      392.95     13.40 o 
   7   6   1        0.45       10.91      4.18 o 
   8   6   1      626.04      603.41     26.21 o 
   9   6   1       14.42       28.29      8.07 o 
  10   6   1     1126.53     1162.01     32.20 o 
  11   6   1      154.16      164.45     13.46 o 
 -11   7   1       17.54       24.51      9.05 o 
 -10   7   1     1977.74     1927.15     43.65 o 
  -9   7   1       31.67       37.29      7.80 o 
  -8   7   1     1132.40     1144.58     24.85 o 
  -7   7   1     1681.37     1625.98     30.01 o 
  -6   7   1     1330.64     1362.20     28.87 o 
  -5   7   1     3198.08     3140.78     39.02 o 
  -4   7   1     1962.05     1890.73     30.63 o 
  -3   7   1     1166.62     1135.99     17.97 o 
  -2   7   1        7.86       22.50      4.02 o 
  -1   7   1      284.38      311.41      6.80 o 
   0   7   1       11.89       23.23      3.18 o 
   1   7   1     5133.72     5154.16     62.34 o 
   2   7   1      360.52      364.02      8.86 o 
   3   7   1      245.25      265.26     14.50 o 
   4   7   1     4317.91     4377.46     52.93 o 
   5   7   1       13.41       27.05      7.24 o 
   6   7   1      363.67      370.05      9.87 o 
   7   7   1      970.98      980.83     17.88 o 
   8   7   1        0.19       20.50      7.43 o 
   9   7   1      769.32      747.40     27.49 o 
  10   7   1      208.57      217.54     13.89 o 
  11   7   1      404.58      386.51     19.45 o 
 -11   8   1        8.61       15.20      8.88 o 
 -10   8   1      121.84      133.77     11.42 o 
  -9   8   1      520.60      553.81     18.34 o 
  -8   8   1      104.26      102.61      9.07 o 
  -7   8   1     2445.30     2351.23     39.86 o 
  -6   8   1      298.17      281.56     12.86 o 
  -5   8   1     1030.99     1016.95     29.92 o 
  -4   8   1     1268.26     1201.38     20.67 o 
  -3   8   1     1269.23     1235.75     26.98 o 
  -2   8   1       11.09       31.65      3.36 o 
  -1   8   1      971.70      956.07     18.28 o 
   0   8   1       22.58       29.54      4.36 o 
   1   8   1     1080.12     1114.66     20.28 o 
   2   8   1      298.33      288.70      9.63 o 
   3   8   1      262.92      293.09      9.77 o 
   4   8   1     3635.72     3444.52     59.82 o 
   5   8   1      163.46      154.57      6.80 o 
   6   8   1       25.88       31.04      4.43 o 
   7   8   1       73.61       83.51      7.26 o 
   8   8   1      276.79      311.28     16.01 o 
   9   8   1     3139.64     3115.73     53.85 o 
  10   8   1       48.60       27.01     12.52 o 
 -11   9   1     1173.84     1266.90     36.68 o 
 -10   9   1      157.27      146.06     12.06 o 
  -9   9   1       54.65       76.14      9.73 o 
  -8   9   1       13.11       13.87      7.29 o 
  -7   9   1      142.18      168.21     18.42 o 
  -6   9   1      281.45      270.34     39.87 o 
  -5   9   1      813.15      824.15     27.34 o 
  -4   9   1      427.21      445.53     10.73 o 
  -3   9   1     9745.25     9303.12    143.99 o 
  -2   9   1     1044.92     1028.79     27.67 o 
  -1   9   1     1744.90     1684.50     33.13 o 
   0   9   1      553.55      601.76     14.00 o 
   1   9   1      520.43      549.01     13.51 o 
   2   9   1     1296.54     1334.47     23.95 o 
   3   9   1       57.21       64.11      8.35 o 
   4   9   1      134.06      144.75      9.81 o 
   5   9   1      686.80      691.60     15.65 o 
   6   9   1     1901.75     1864.29     31.43 o 
   7   9   1     4938.00     4763.00     64.94 o 
   8   9   1      368.19      345.29     15.50 o 
   9   9   1       23.52       41.01     10.68 o 
  10   9   1        1.71       10.81     10.67 o 
 -10  10   1     1043.33      988.89     31.42 o 
  -9  10   1       97.15      121.85     13.00 o 
  -8  10   1     4119.54     4147.44     76.65 o 
  -7  10   1        1.28        9.95      9.51 o 
  -6  10   1      849.68      799.36     44.99 o 
  -5  10   1       64.02       57.83     10.33 o 
  -4  10   1        3.98        3.58      3.53 o 
  -3  10   1      120.33      112.91     10.30 o 
  -2  10   1       76.42       92.93      8.03 o 
  -1  10   1      108.72      115.10      8.48 o 
   0  10   1     4604.35     4545.92     75.96 o 
   1  10   1     1070.38     1060.05     20.88 o 
   2  10   1      845.40      862.77     23.36 o 
   3  10   1        3.27       27.92      6.79 o 
   4  10   1     8272.35     8233.79    131.49 o 
   5  10   1       19.35       23.91      5.70 o 
   6  10   1      231.76      238.42      9.78 o 
   7  10   1       17.40       21.39      9.10 o 
   8  10   1      235.82      247.28     22.19 o 
   9  10   1      251.74      276.65     23.83 o 
 -10  11   1     1256.26     1239.30     45.42 o 
  -9  11   1        4.54        9.14      9.59 o 
  -8  11   1      908.96      961.56     29.66 o 
  -7  11   1      962.26      969.73     34.33 o 
  -6  11   1      587.49      608.81     25.75 o 
  -5  11   1      123.56      133.87     13.35 o 
  -4  11   1      171.19      163.84      5.42 o 
  -3  11   1        1.32        6.80      6.24 o 
  -2  11   1      148.83      155.87     12.47 o 
  -1  11   1       45.09       59.91      7.80 o 
   0  11   1       73.80       74.79      7.93 o 
   1  11   1     3978.13     4207.97    143.98 o 
   2  11   1      118.53      157.98     14.49 o 
   3  11   1      210.72      226.11     17.06 o 
   4  11   1      657.97      640.85     22.45 o 
   5  11   1     1385.91     1331.32     62.58 o 
   6  11   1      722.18      697.52     30.18 o 
   7  11   1      439.22      463.76     29.48 o 
   8  11   1      527.41      549.11     40.73 o 
   9  11   1      550.25      538.00     34.74 o 
  -9  12   1      329.76      353.58     56.15 o 
  -8  12   1      415.71      503.72     28.54 o 
  -7  12   1     3319.19     3381.52    125.94 o 
  -6  12   1       88.90       79.02     13.18 o 
  -5  12   1       87.11       92.38     12.88 o 
  -4  12   1        9.62       13.41      5.52 o 
  -3  12   1      307.61      341.93     10.77 o 
  -2  12   1       23.48       48.28      5.92 o 
  -1  12   1       37.89       52.72      7.11 o 
   0  12   1      227.95      216.30     16.78 o 
   1  12   1      331.50      355.28     21.50 o 
   2  12   1      655.26      690.22     29.10 o 
   3  12   1      132.32      156.53     16.17 o 
   4  12   1      149.56      151.40      9.94 o 
   5  12   1        0.63       17.51     10.75 o 
   6  12   1       26.09       51.05      6.28 o 
   7  12   1      239.81      238.45     21.90 o 
   8  12   1        8.68        6.19     13.69 o 
  -8  13   1       70.09       85.10     16.77 o 
  -7  13   1      378.61      420.14     38.29 o 
  -6  13   1       81.27       83.34     22.76 o 
  -5  13   1      434.24      482.13     40.13 o 
  -4  13   1     1830.76     1773.67     75.67 o 
  -3  13   1     1246.35     1211.21     28.89 o 
  -2  13   1      351.33      377.94     13.91 o 
  -1  13   1      642.34      646.03     18.96 o 
   0  13   1      332.51      362.32     22.54 o 
   1  13   1     1115.58     1164.74     56.41 o 
   2  13   1        2.65       12.91     11.14 o 
   3  13   1       94.16      138.33     16.41 o 
   4  13   1       15.45       25.78     12.07 o 
   5  13   1       78.58       91.68     20.16 o 
   6  13   1        5.58       29.70     13.97 o 
   7  13   1     2750.52     2773.72     76.79 o 
  -7  14   1       24.29       35.52     20.52 o 
  -6  14   1      713.92      812.35     51.59 o 
  -5  14   1     1066.12     1051.14     58.78 o 
  -4  14   1       17.10       21.84     18.35 o 
  -3  14   1       77.28       76.22     12.20 o 
  -2  14   1      841.11      905.45     50.38 o 
  -1  14   1      694.03      710.81     29.82 o 
   0  14   1     1483.31     1727.87     72.69 o 
   1  14   1        8.97       45.02     13.11 o 
   2  14   1      500.34      534.92     28.42 o 
   3  14   1        0.31       26.39     15.52 o 
   4  14   1     1322.00     1246.60     31.62 o 
   5  14   1       93.08      121.76     26.44 o 
   6  14   1       67.42       83.89     17.39 o 
  -6  15   1       90.63       88.27     24.34 o 
  -5  15   1       18.20       -4.34     17.82 o 
  -4  15   1        6.72       26.38     19.47 o 
  -3  15   1        7.38        2.63     18.35 o 
  -2  15   1       40.90       50.76     12.89 o 
  -1  15   1       42.34       57.14      8.65 o 
   0  15   1       24.96       50.52     14.39 o 
   1  15   1     1444.43     1539.86     50.03 o 
   2  15   1      106.34      123.60     39.57 o 
   3  15   1      220.30      228.73     26.41 o 
   4  15   1      372.46      345.95     35.89 o 
   5  15   1      496.56      539.38     45.40 o 
  -4  16   1      209.10      288.26     33.94 o 
  -3  16   1      594.73      675.82     48.16 o 
  -2  16   1       34.76       40.39     21.11 o 
  -1  16   1       27.53       41.96     15.16 o 
   0  16   1      119.70       98.60     24.21 o 
   1  16   1      165.74      194.12     28.35 o 
   2  16   1     1943.06     2012.66     86.14 o 
   3  16   1       46.50       50.64      5.72 o 
 -12   0   2      774.54      733.00     36.89 o 
 -10   0   2       78.69       75.29     11.28 o 
  -8   0   2     2415.70     2418.63     33.89 o 
  -6   0   2    18334.71    18223.05    236.69 o 
  -4   0   2    71158.58    70917.34    917.84 o 
  -2   0   2     3339.56     3453.12     43.65 o 
   0   0   2      468.58      428.20      6.38 o 
   2   0   2     8936.24     8320.44    147.12 o 
   4   0   2    33342.18    33480.53    401.22 o 
   6   0   2     5809.61     5713.21     68.28 o 
   8   0   2       15.53       25.86      8.77 o 
  10   0   2     1693.63     1635.18     48.40 o 
 -13   1   2       79.05       94.40     11.55 o 
 -12   1   2        1.25       -3.40      7.74 o 
 -11   1   2      380.99      378.99     15.12 o 
 -10   1   2      248.04      255.51     12.57 o 
  -9   1   2     4585.47     4440.31     58.60 o 
  -8   1   2      800.04      813.82     11.39 o 
  -7   1   2     6703.52     6718.86     61.03 o 
  -6   1   2    11810.09    11505.51    100.65 o 
  -5   1   2     1827.69     1859.97     18.51 o 
  -4   1   2      893.87      927.48      9.72 o 
  -3   1   2       41.19       56.22      2.14 o 
  -2   1   2    38953.50    38842.58    368.48 o 
  -1   1   2    16327.78    16214.58    166.46 o 
   0   1   2      508.25      510.83      5.10 o 
   1   1   2    21775.00    21903.21    176.69 o 
   2   1   2     2762.85     2872.29     28.35 o 
   3   1   2     1177.27     1179.65     13.35 o 
   4   1   2     1903.95     1995.43     19.03 o 
   5   1   2      261.67      242.66      5.13 o 
   6   1   2     2478.89     2453.77     27.49 o 
   7   1   2     1776.95     1786.64     30.98 o 
   8   1   2      314.17      340.22     13.10 o 
   9   1   2        7.99        6.82      6.83 o 
  10   1   2      112.79      128.92     11.15 o 
  11   1   2      100.87      134.34     12.39 o 
 -13   2   2      352.26      365.05     17.06 o 
 -12   2   2        1.64       -1.84      7.61 o 
 -11   2   2     2806.02     2582.32     66.64 o 
 -10   2   2       52.91       56.34      7.80 o 
  -9   2   2       34.88       49.94      5.88 o 
  -8   2   2      516.50      498.48     10.38 o 
  -7   2   2     1100.77     1131.94     14.67 o 
  -6   2   2        0.66        6.18      2.26 o 
  -5   2   2      489.81      479.40      6.69 o 
  -4   2   2      250.45      256.57      5.24 o 
  -3   2   2    29248.37    29016.86    282.19 o 
  -2   2   2     1093.44     1140.34     17.81 o 
  -1   2   2      435.69      404.52      6.30 o 
   0   2   2      490.90      513.08      5.18 o 
   1   2   2    57189.89    56750.59    701.96 o 
   2   2   2     4904.47     5104.77     54.13 o 
   3   2   2       82.40       86.84      3.98 o 
   4   2   2       10.51       13.85      2.27 o 
   5   2   2     1882.81     1939.25     22.19 o 
   6   2   2      429.83      420.28      8.49 o 
   7   2   2      925.31      989.81     27.25 o 
   8   2   2      331.54      338.25     19.07 o 
   9   2   2     5417.13     5397.27     79.63 o 
  10   2   2      267.26      294.95     22.63 o 
  11   2   2      545.43      544.26     22.52 o 
 -13   3   2       82.75       70.28     11.14 o 
 -12   3   2       64.88       58.99     10.55 o 
 -11   3   2       49.88       54.46      8.77 o 
 -10   3   2      203.90      201.20     10.99 o 
  -9   3   2     1674.79     1636.04     34.69 o 
  -8   3   2      635.31      605.21     12.30 o 
  -7   3   2     5548.19     5346.27     61.92 o 
  -6   3   2      522.05      570.31     12.26 o 
  -5   3   2       58.34       68.28      3.37 o 
  -4   3   2        5.32       29.44      4.41 o 
  -3   3   2     3456.83     3887.90     39.35 o 
  -2   3   2    12882.10    12827.83    146.10 o 
  -1   3   2    16292.43    15904.78    180.58 o 
   0   3   2    17284.93    17869.32    167.63 o 
   1   3   2     1735.79     1498.61     18.64 o 
   2   3   2     1521.03     1567.75     18.77 o 
   3   3   2      240.28      229.76      5.21 o 
   4   3   2    11587.66    11527.27    108.72 o 
   5   3   2       98.40      108.77      4.43 o 
   6   3   2     1608.69     1617.92     21.74 o 
   7   3   2     1252.64     1237.01     20.45 o 
   8   3   2      431.38      427.26     14.55 o 
   9   3   2      530.57      541.72     20.93 o 
  10   3   2      299.76      317.62     18.07 o 
  11   3   2      202.52      216.17     14.35 o 
 -13   4   2      312.38      314.81     22.12 o 
 -12   4   2     1794.78     1750.51     50.95 o 
 -11   4   2       12.08       19.54      7.91 o 
 -10   4   2      820.24      769.37     22.61 o 
  -9   4   2      132.74      143.13      7.20 o 
  -8   4   2     1732.33     1681.43     24.28 o 
  -7   4   2     1725.53     1661.06     23.86 o 
  -6   4   2     9729.59     9929.80    117.55 o 
  -5   4   2      625.08      573.82      9.82 o 
  -4   4   2    25383.31    25149.67    276.10 o 
  -3   4   2      185.88      197.94      4.88 o 
  -2   4   2       11.05       49.08     15.33 o 
  -1   4   2      949.88     1101.58     13.03 o 
   0   4   2    12541.98    13087.20    132.21 o 
   1   4   2      862.54      926.03     13.32 o 
   2   4   2    39031.81    40090.74    759.51 o 
   3   4   2     1042.22     1119.60     18.47 o 
   4   4   2    22335.76    22573.05    208.99 o 
   5   4   2      744.74      739.67     13.93 o 
   6   4   2     1529.21     1494.29     20.73 o 
   7   4   2      183.53      190.36      8.00 o 
   8   4   2      866.96      851.35     21.24 o 
   9   4   2       48.10       42.82      8.43 o 
  10   4   2      866.58      845.91     30.82 o 
  11   4   2       17.56       23.52      9.43 o 
 -12   5   2       73.81       87.24     10.70 o 
 -11   5   2       40.87       38.00      8.66 o 
 -10   5   2     1273.22     1222.68     26.67 o 
  -9   5   2     2511.81     2438.18     33.71 o 
  -8   5   2      677.61      644.10     13.36 o 
  -7   5   2     1967.32     1899.33     40.20 o 
  -6   5   2    10007.64     9850.27    175.57 o 
  -5   5   2     4083.62     4036.91     61.76 o 
  -4   5   2     1497.51     1432.66     22.59 o 
  -3   5   2     2457.55     2460.97     50.15 o 
  -2   5   2     9261.64     9244.63     88.17 o 
  -1   5   2    11100.65    11217.08    105.74 o 
   0   5   2       17.61       23.94      2.06 o 
   1   5   2     4977.01     5004.22     52.87 o 
   2   5   2     3667.75     3658.61     36.95 o 
   3   5   2      958.52      969.31     15.52 o 
   4   5   2     1251.05     1264.21     16.10 o 
   5   5   2      186.43      178.13      5.66 o 
   6   5   2     3746.90     3771.32     56.74 o 
   7   5   2     2766.87     2731.69     37.35 o 
   8   5   2      519.24      506.78     16.72 o 
   9   5   2      249.07      241.73     13.04 o 
  10   5   2      534.38      531.99     19.44 o 
  11   5   2       59.85       77.22     11.41 o 
 -12   6   2       34.99       53.42      9.77 o 
 -11   6   2     1348.56     1322.48     41.51 o 
 -10   6   2      599.43      548.88     17.74 o 
  -9   6   2     1970.84     1906.13     31.96 o 
  -8   6   2      797.22      739.37     15.93 o 
  -7   6   2     2895.66     2814.26     59.90 o 
  -6   6   2      308.39      286.57     11.47 o 
  -5   6   2     1740.02     1687.16     27.55 o 
  -4   6   2      208.39      206.66      6.45 o 
  -3   6   2    12459.88    12360.76    222.16 o 
  -2   6   2     1074.72     1054.36     12.62 o 
  -1   6   2     2849.09     3002.21     35.13 o 
   0   6   2      695.60      665.54     10.26 o 
   1   6   2    23742.12    24005.37    241.85 o 
   2   6   2    10349.76    10397.20    107.30 o 
   3   6   2     1649.67     1668.39     23.94 o 
   4   6   2        7.15       14.60      3.02 o 
   5   6   2     1716.01     1816.30     25.88 o 
   6   6   2       83.95       87.89      5.48 o 
   7   6   2     1440.62     1426.06     23.51 o 
   8   6   2      737.61      741.25     20.39 o 
   9   6   2     3766.10     3665.49     60.11 o 
  10   6   2      301.86      297.95     22.50 o 
  11   6   2      266.32      274.53     19.27 o 
 -12   7   2      152.09      165.22     13.52 o 
 -11   7   2      436.19      423.62     23.47 o 
 -10   7   2      228.60      232.44     12.66 o 
  -9   7   2     2599.75     2551.40     43.59 o 
  -8   7   2      601.85      591.79     19.09 o 
  -7   7   2     1992.63     2069.38     39.50 o 
  -6   7   2      892.13      908.94     25.30 o 
  -5   7   2       85.54      107.98      7.20 o 
  -4   7   2     2020.97     1886.19     34.20 o 
  -3   7   2      276.07      273.29     12.05 o 
  -2   7   2     1179.98     1249.44     16.16 o 
  -1   7   2    20348.63    20491.70    206.79 o 
   0   7   2     3196.98     3184.63     35.56 o 
   1   7   2     2724.72     2695.05     31.02 o 
   2   7   2      234.31      221.91      7.53 o 
   3   7   2       26.93       31.50      4.54 o 
   4   7   2     3281.26     3330.38     43.63 o 
   5   7   2      667.40      678.08     12.85 o 
   6   7   2      714.45      714.34     13.80 o 
   7   7   2      237.76      250.65      9.46 o 
   8   7   2      351.74      366.10     26.07 o 
   9   7   2      347.82      370.56     16.35 o 
  10   7   2       55.40       76.76     13.14 o 
 -11   8   2        1.71        6.30      8.09 o 
 -10   8   2       36.91       43.36      8.82 o 
  -9   8   2       35.20       31.90      9.29 o 
  -8   8   2      294.37      323.48     13.36 o 
  -7   8   2      532.12      563.75     18.06 o 
  -6   8   2     1817.34     1760.51     79.87 o 
  -5   8   2      671.53      626.39     22.21 o 
  -4   8   2    26856.03    26588.91    338.33 o 
  -3   8   2      994.91     1024.29     12.47 o 
  -2   8   2      211.97      205.51      7.67 o 
  -1   8   2     1158.33     1113.47     18.58 o 
   0   8   2     3604.09     3582.23     57.03 o 
   1   8   2       54.84       72.37      4.42 o 
   2   8   2     6679.50     6822.12     92.05 o 
   3   8   2      945.22      912.66     18.48 o 
   4   8   2     5647.85     5537.28     90.39 o 
   5   8   2      852.39      829.05     17.33 o 
   6   8   2        2.99       13.04      5.02 o 
   7   8   2      447.13      454.38     12.52 o 
   8   8   2       47.89       34.64      8.51 o 
   9   8   2       61.08       95.98     21.10 o 
  10   8   2      464.45      454.23     22.74 o 
 -11   9   2      133.36      150.84     26.78 o 
 -10   9   2      479.92      488.78     24.26 o 
  -9   9   2     1281.69     1247.58     24.89 o 
  -8   9   2      280.81      275.43     15.84 o 
  -7   9   2      122.77      127.20     12.93 o 
  -6   9   2     5006.52     4985.67    103.01 o 
  -5   9   2      455.92      442.63     19.81 o 
  -4   9   2     1815.54     1711.69     34.40 o 
  -3   9   2      982.30      981.28     25.15 o 
  -2   9   2     2491.01     2598.37     33.67 o 
  -1   9   2     7696.34     7804.31     90.44 o 
   0   9   2       94.34      110.87      5.98 o 
   1   9   2        6.58       10.41      4.23 o 
   2   9   2     2717.24     2718.85     41.63 o 
   3   9   2     1236.86     1283.37     32.51 o 
   4   9   2     3441.58     3571.35     65.08 o 
   5   9   2      732.34      765.54     16.07 o 
   6   9   2     4312.71     4321.45     62.20 o 
   7   9   2     1205.31     1164.25     28.18 o 
   8   9   2       49.74       55.92     11.22 o 
   9   9   2       10.99        8.01     10.12 o 
 -10  10   2      267.42      278.04     17.04 o 
  -9  10   2     4387.23     4273.26    119.94 o 
  -8  10   2      168.15      151.16     13.78 o 
  -7  10   2     1207.90     1219.47     37.72 o 
  -6  10   2      525.13      531.40     29.35 o 
  -5  10   2      517.79      446.72     38.03 o 
  -4  10   2     1314.49     1300.41     29.26 o 
  -3  10   2     2668.93     2659.67     44.54 o 
  -2  10   2      731.61      694.70     14.38 o 
  -1  10   2       13.16       21.64      4.23 o 
   0  10   2       19.21       41.63      8.24 o 
   1  10   2     4990.76     5062.25     83.75 o 
   2  10   2     1087.78     1110.23     26.25 o 
   3  10   2     3138.41     3177.02     73.25 o 
   4  10   2      640.57      722.68     28.72 o 
   5  10   2     1926.06     1882.69     33.23 o 
   6  10   2       47.29       61.92      8.09 o 
   7  10   2      369.77      369.13     13.85 o 
   8  10   2      145.76      158.99     19.46 o 
   9  10   2     1118.18     1054.40     43.75 o 
 -10  11   2       59.30       60.39     11.68 o 
  -9  11   2     2047.24     2007.60     46.27 o 
  -8  11   2      331.69      357.16     21.75 o 
  -7  11   2      592.10      635.25     55.77 o 
  -6  11   2      148.02      143.85     13.83 o 
  -5  11   2        7.38        5.27      8.61 o 
  -4  11   2      878.19      898.98     30.15 o 
  -3  11   2       42.62       41.34      3.59 o 
  -2  11   2       61.73       72.74      5.45 o 
  -1  11   2    14229.89    13872.97    174.69 o 
   0  11   2      564.10      558.32     17.01 o 
   1  11   2      549.93      587.26     30.20 o 
   2  11   2      291.63      348.49     23.39 o 
   3  11   2     1099.33     1109.55     36.96 o 
   4  11   2     2582.86     2669.61     75.39 o 
   5  11   2      604.15      615.57     17.21 o 
   6  11   2      365.09      377.60     30.31 o 
   7  11   2      836.14      792.51     20.05 o 
   8  11   2      163.50      168.60     20.92 o 
  -9  12   2       34.90       20.45     10.07 o 
  -8  12   2        2.56        6.05     10.76 o 
  -7  12   2       12.70        9.85     10.56 o 
  -6  12   2      247.84      226.89     17.89 o 
  -5  12   2        3.89        8.92      9.64 o 
  -4  12   2     8127.60     7996.20    164.84 o 
  -3  12   2       53.25       73.66     11.10 o 
  -2  12   2      477.87      489.58     12.56 o 
  -1  12   2       29.62       35.00      5.33 o 
   0  12   2      727.99      742.76     28.84 o 
   1  12   2     1078.28     1117.54     37.09 o 
   2  12   2     3172.20     3243.09    172.53 o 
   3  12   2        1.51       11.40     15.46 o 
   4  12   2      960.69      965.23     76.88 o 
   5  12   2        4.42       22.66      7.59 o 
   6  12   2      348.82      341.41     13.72 o 
   7  12   2        9.66       -6.75     12.50 o 
   8  12   2        6.14       -3.20     13.67 o 
  -8  13   2      916.62      848.78     50.74 o 
  -7  13   2       55.86       61.32     12.94 o 
  -6  13   2     1667.78     1650.21     48.31 o 
  -5  13   2        2.77       17.44     14.11 o 
  -4  13   2     1012.27     1047.86     35.32 o 
  -3  13   2       22.85       40.85     18.68 o 
  -2  13   2     1495.93     1565.75     34.41 o 
  -1  13   2     3930.84     4090.78     86.68 o 
   0  13   2      383.52      396.91     19.27 o 
   1  13   2       82.74      103.28     17.60 o 
   2  13   2      459.26      489.31     26.16 o 
   3  13   2      479.25      493.13     27.05 o 
   4  13   2     2212.42     2261.68     55.25 o 
   5  13   2      919.10      893.00     23.60 o 
   6  13   2     1272.38     1202.87     58.52 o 
   7  13   2      551.81      463.32     70.34 o 
  -7  14   2     1332.15     1286.44     64.78 o 
  -6  14   2      604.95      663.59     45.27 o 
  -5  14   2      950.27      911.14     52.78 o 
  -4  14   2      899.28      942.52     53.84 o 
  -3  14   2     1906.13     2046.96     83.57 o 
  -2  14   2      286.78      296.11     31.84 o 
  -1  14   2      757.51      744.11     21.33 o 
   0  14   2      565.65      606.97     18.34 o 
   1  14   2     1085.66     1129.47     69.11 o 
   2  14   2       51.01       76.80     14.77 o 
   3  14   2     2151.60     2216.27    101.53 o 
   4  14   2      964.81      963.38     83.19 o 
   5  14   2      155.59      174.55     17.31 o 
   6  14   2       16.97       41.27     15.93 o 
  -6  15   2      759.21      826.25     52.45 o 
  -5  15   2      494.95      557.28     42.50 o 
  -4  15   2      329.00      360.85     36.45 o 
  -3  15   2     1058.56     1229.31     63.32 o 
  -2  15   2       23.69       72.02     22.17 o 
  -1  15   2     4286.72     4486.61    149.53 o 
   0  15   2       74.55       87.73     11.05 o 
   1  15   2      290.44      353.14     34.34 o 
   2  15   2      117.25      121.86     17.41 o 
   3  15   2      263.62      290.70     33.09 o 
   4  15   2      121.13      103.34     10.23 o 
   5  15   2      304.55      277.24     24.15 o 
  -4  16   2     2236.65     2265.27     93.20 o 
  -3  16   2      267.42      244.66     32.83 o 
  -2  16   2      198.95      204.71     29.93 o 
  -1  16   2      152.24      134.92     26.11 o 
   0  16   2      111.00      115.44     25.46 o 
   1  16   2      639.84      631.75     23.95 o 
   3  16   2       36.99       27.63      9.34 o 
 -13   0   3      486.37      500.97     26.86 o 
 -11   0   3      398.89      387.42     21.01 o 
  -9   0   3     4045.69     3974.47     67.03 o 
  -7   0   3      942.29      908.59     17.66 o 
  -5   0   3       82.65       75.36      4.14 o 
  -3   0   3     1548.65     1287.54     23.77 o 
  -1   0   3      153.75      199.11      4.83 o 
   1   0   3      962.75      868.37     12.08 o 
   3   0   3     9258.47     9211.30    102.47 o 
   5   0   3    10773.06    10642.68    132.71 o 
   7   0   3     2069.40     2102.69     50.36 o 
   9   0   3     1835.94     1856.37    132.51 o 
  11   0   3      989.65     1047.36     40.14 o 
 -13   1   3      164.52      179.29     12.85 o 
 -12   1   3      103.51      114.70     10.71 o 
 -11   1   3      572.57      568.68     17.75 o 
 -10   1   3      348.76      327.66     12.73 o 
  -9   1   3     4511.19     4522.33     47.61 o 
  -8   1   3     3213.91     3142.36     31.40 o 
  -7   1   3      385.33      395.27      7.08 o 
  -6   1   3       99.36       91.79      3.36 o 
  -5   1   3       81.22      105.93      3.26 o 
  -4   1   3     2631.99     2609.73     31.95 o 
  -3   1   3      134.66      105.38      2.43 o 
  -2   1   3     3731.76     3847.44     32.09 o 
  -1   1   3    10297.95    10265.47     77.53 o 
   0   1   3     5455.46     5667.01     46.18 o 
   1   1   3     8475.84     9369.19     75.57 o 
   2   1   3     2603.14     2700.18     25.90 o 
   3   1   3     7138.86     7185.08     68.67 o 
   4   1   3       72.43       79.27      3.57 o 
   5   1   3       98.83      104.20      3.59 o 
   6   1   3       16.25       21.13      3.53 o 
   7   1   3     1323.39     1342.64     22.12 o 
   8   1   3     2824.20     2861.56     46.77 o 
   9   1   3     1429.24     1397.41     30.17 o 
  10   1   3     1174.04     1172.44     28.70 o 
  11   1   3       80.56       79.58     11.54 o 
 -13   2   3      142.41      141.00     13.64 o 
 -12   2   3     3697.07     3546.99     57.84 o 
 -11   2   3        0.11        3.55      7.06 o 
 -10   2   3       82.47       83.99      7.20 o 
  -9   2   3       23.28       30.45      4.23 o 
  -8   2   3      275.11      290.58      7.66 o 
  -7   2   3      290.17      284.40      6.12 o 
  -6   2   3     1403.95     1442.80     15.14 o 
  -5   2   3       32.70       59.38      3.19 o 
  -4   2   3    17515.21    17934.13    200.81 o 
  -3   2   3     1630.60     1802.51     30.83 o 
  -2   2   3     4428.21     4210.41     50.24 o 
  -1   2   3     1094.84     1167.31     14.10 o 
   0   2   3    13678.29    13565.73    114.98 o 
   1   2   3      443.80      527.89      6.70 o 
   2   2   3      158.87      178.99      6.18 o 
   3   2   3      698.31      767.25     10.51 o 
   4   2   3     1488.45     1467.59     16.28 o 
   5   2   3     2135.74     2082.38     22.08 o 
   6   2   3     9181.03     9169.52     96.04 o 
   7   2   3      430.18      435.53     14.14 o 
   8   2   3     1430.93     1449.72     29.25 o 
   9   2   3        2.51        9.03      7.28 o 
  10   2   3     1123.16     1166.65     33.67 o 
  11   2   3       34.15       27.17     11.29 o 
 -13   3   3      735.45      733.44     30.93 o 
 -12   3   3       81.43       88.26     10.01 o 
 -11   3   3      759.14      705.30     19.87 o 
 -10   3   3       72.03       68.58      6.90 o 
  -9   3   3     1116.73     1131.63     18.79 o 
  -8   3   3      451.49      455.39     12.62 o 
  -7   3   3     1648.15     1540.27     19.47 o 
  -6   3   3      458.72      464.70      8.50 o 
  -5   3   3     2191.12     2203.41     23.43 o 
  -4   3   3      963.14      938.85     15.71 o 
  -3   3   3     1531.18     1561.89     16.01 o 
  -2   3   3      593.76      705.54      8.02 o 
  -1   3   3     1761.66     1580.77     18.32 o 
   0   3   3        5.34       15.00      1.72 o 
   1   3   3      266.24      268.15      3.95 o 
   2   3   3     3973.68     4122.62     35.89 o 
   3   3   3     8271.33     8231.55     67.57 o 
   4   3   3      796.61      752.96     11.15 o 
   5   3   3        4.78       13.10      3.32 o 
   6   3   3     1288.15     1314.59     17.80 o 
   7   3   3      606.04      596.01     13.74 o 
   8   3   3     1412.28     1421.37     29.05 o 
   9   3   3     1447.61     1490.25     31.68 o 
  10   3   3      200.39      219.06     13.71 o 
  11   3   3      184.87      188.41     20.90 o 
 -13   4   3      126.37      139.64     12.20 o 
 -12   4   3       64.51       66.95      9.77 o 
 -11   4   3     2060.54     1975.77     36.96 o 
 -10   4   3      379.17      362.25     13.74 o 
  -9   4   3     2730.64     2643.69     34.97 o 
  -8   4   3      536.99      506.73     11.16 o 
  -7   4   3      346.82      349.18      8.11 o 
  -6   4   3      257.75      273.59      7.17 o 
  -5   4   3       52.18       64.17      3.78 o 
  -4   4   3      758.87      755.33     11.29 o 
  -3   4   3     3796.98     3872.71     46.66 o 
  -2   4   3     4670.85     4799.37     56.61 o 
  -1   4   3     3418.61     3459.90     46.05 o 
   0   4   3     1073.51     1070.78     11.35 o 
   1   4   3     2351.07     2330.42     21.53 o 
   2   4   3     1919.20     1923.58     18.38 o 
   3   4   3     1407.43     1343.53     17.38 o 
   4   4   3      125.79      116.25      4.61 o 
   5   4   3     7901.05     8090.85     78.95 o 
   6   4   3      107.01       97.40      5.64 o 
   7   4   3      906.28      923.64     17.80 o 
   8   4   3     1363.97     1351.14     23.56 o 
   9   4   3      658.31      626.15     19.87 o 
  10   4   3      331.43      319.24     15.82 o 
  11   4   3     1806.79     1891.31     47.53 o 
 -13   5   3       85.16       87.32     12.72 o 
 -12   5   3      407.49      401.59     16.43 o 
 -11   5   3      134.15      125.86     10.20 o 
 -10   5   3      197.57      190.06     14.83 o 
  -9   5   3     3297.18     3184.43     41.01 o 
  -8   5   3      102.14       98.43      5.88 o 
  -7   5   3     3511.28     3398.58     40.93 o 
  -6   5   3       51.21       52.20      4.69 o 
  -5   5   3       22.78       25.86      3.67 o 
  -4   5   3       49.65       64.38      3.29 o 
  -3   5   3     2183.27     2033.87     26.63 o 
  -2   5   3     1553.64     1588.21     19.72 o 
  -1   5   3      846.64      849.63     12.63 o 
   0   5   3     7603.31     7745.23     87.15 o 
   1   5   3     7232.97     7499.72     73.26 o 
   2   5   3     2126.33     2183.19     22.34 o 
   3   5   3     2541.51     2468.25     25.02 o 
   4   5   3      109.21      113.35      9.25 o 
   5   5   3      238.81      225.61      6.73 o 
   6   5   3      192.36      182.46      7.10 o 
   7   5   3        8.19       17.67      5.78 o 
   8   5   3     1282.83     1269.59     28.47 o 
   9   5   3      247.49      261.15     14.00 o 
  10   5   3     2005.35     1995.23     47.75 o 
 -12   6   3     1924.73     1865.83     57.06 o 
 -11   6   3       49.00       53.17      8.75 o 
 -10   6   3       55.94       62.63      7.10 o 
  -9   6   3      215.56      220.59      9.37 o 
  -8   6   3      130.40      130.28      6.65 o 
  -7   6   3     1328.99     1302.03     27.04 o 
  -6   6   3     8582.27     8381.92    113.81 o 
  -5   6   3     5029.28     4928.60    103.54 o 
  -4   6   3     1735.52     1747.74     25.36 o 
  -3   6   3      211.82      219.34      8.02 o 
  -2   6   3     2747.22     2711.89     31.42 o 
  -1   6   3       99.19       89.49      4.06 o 
   0   6   3     4437.14     4410.94     49.36 o 
   1   6   3      325.58      334.80      6.99 o 
   2   6   3      458.26      436.91      8.24 o 
   3   6   3      579.83      556.84     10.67 o 
   4   6   3      429.28      406.76      8.53 o 
   5   6   3     1635.34     1654.21     22.90 o 
   6   6   3     4944.90     4971.44     56.67 o 
   7   6   3      826.13      823.49     17.27 o 
   8   6   3     1379.53     1357.05     24.18 o 
   9   6   3       11.78        6.40      9.14 o 
  10   6   3     1140.50     1163.84     35.43 o 
 -12   7   3      195.10      201.96     15.66 o 
 -11   7   3      125.26      117.21     15.48 o 
 -10   7   3        7.99       12.84      6.18 o 
  -9   7   3      106.96      109.99      7.80 o 
  -8   7   3     1248.24     1264.14     22.50 o 
  -7   7   3      396.86      383.01     18.12 o 
  -6   7   3      495.36      522.69     18.92 o 
  -5   7   3     1120.24     1104.51     29.31 o 
  -4   7   3      335.54      383.33     10.79 o 
  -3   7   3      797.91      798.26     12.67 o 
  -2   7   3     3714.02     3561.32     40.83 o 
  -1   7   3      517.07      497.94      9.21 o 
   0   7   3       93.63      104.51      5.64 o 
   1   7   3      146.21      148.74      5.62 o 
   2   7   3     1921.25     1896.88     25.77 o 
   3   7   3     4175.58     4156.39     47.88 o 
   4   7   3      561.90      547.45     11.62 o 
   5   7   3       69.33       74.27      5.36 o 
   6   7   3      163.16      176.39      7.60 o 
   7   7   3      975.38      975.57     20.87 o 
   8   7   3     4578.28     4507.11     84.37 o 
   9   7   3       65.35       85.50     12.75 o 
  10   7   3      222.63      224.28     18.02 o 
 -12   8   3      171.75      162.81     14.98 o 
 -11   8   3     2496.74     2386.70     54.00 o 
 -10   8   3     1173.27     1143.95     32.12 o 
  -9   8   3        3.34        0.32      5.59 o 
  -8   8   3      282.57      279.53     13.38 o 
  -7   8   3      981.01      970.75     30.14 o 
  -6   8   3        3.96        5.76      8.81 o 
  -5   8   3        1.75        7.37      4.41 o 
  -4   8   3       23.89       31.66      4.16 o 
  -3   8   3      441.64      443.11     10.33 o 
  -2   8   3     2104.00     2125.89     29.46 o 
  -1   8   3      152.93      171.66      5.71 o 
   0   8   3      469.54      497.11     11.12 o 
   1   8   3      309.89      319.82     13.92 o 
   2   8   3     1263.99     1229.34     18.96 o 
   3   8   3      425.96      432.15     12.27 o 
   4   8   3       59.57       73.03      6.99 o 
   5   8   3     8400.79     8474.90     91.31 o 
   6   8   3       11.48       16.91      5.51 o 
   7   8   3       26.28       37.48      7.17 o 
   8   8   3      903.32      924.24     21.60 o 
   9   8   3       69.79       56.59     12.40 o 
 -11   9   3      370.55      400.60     19.65 o 
 -10   9   3        1.82        8.68      8.95 o 
  -9   9   3     2816.68     2730.98     59.81 o 
  -8   9   3      102.36      114.49     12.81 o 
  -7   9   3      694.13      623.51     24.51 o 
  -6   9   3       44.15       52.14     23.94 o 
  -5   9   3     1600.17     1431.73     38.32 o 
  -4   9   3      332.63      331.22     16.76 o 
  -3   9   3     2784.34     2769.67     42.48 o 
  -2   9   3      143.24      166.54      7.60 o 
  -1   9   3      263.34      274.24      9.29 o 
   0   9   3     1419.46     1412.38     23.16 o 
   1   9   3     3049.44     3018.61     43.29 o 
   2   9   3     2352.78     2530.90     46.64 o 
   3   9   3     1954.52     2017.98     48.72 o 
   4   9   3      307.77      359.39     17.39 o 
   5   9   3      227.95      248.17     11.25 o 
   6   9   3       83.67       92.62      8.29 o 
   7   9   3      626.03      626.23     17.56 o 
   8   9   3     1119.25     1094.28     23.82 o 
   9   9   3      550.75      597.07     25.90 o 
 -11  10   3      111.74      114.82     13.39 o 
 -10  10   3      251.14      246.19     15.94 o 
  -9  10   3      668.28      665.64     23.48 o 
  -8  10   3       45.75       49.30     11.31 o 
  -7  10   3       29.97       27.86     10.01 o 
  -6  10   3     3198.24     3146.54     71.31 o 
  -5  10   3     1786.51     1729.52     45.09 o 
  -4  10   3      570.04      554.00     38.20 o 
  -3  10   3        0.11       18.00      5.95 o 
  -2  10   3      450.35      428.75     15.14 o 
  -1  10   3     1157.27     1153.59     18.11 o 
   0  10   3     5103.05     5069.71     68.29 o 
   1  10   3        2.67       17.91      4.37 o 
   2  10   3      447.42      475.07     16.66 o 
   3  10   3      709.59      742.03     28.12 o 
   4  10   3      763.64      861.45     30.22 o 
   5  10   3     1005.03      999.46     25.30 o 
   6  10   3       19.30       26.12      7.58 o 
   7  10   3      189.46      168.57     11.20 o 
   8  10   3      466.00      515.28     30.78 o 
 -10  11   3       79.45       95.45     12.61 o 
  -9  11   3      214.99      216.09     15.15 o 
  -8  11   3       85.35      112.74     13.93 o 
  -7  11   3       42.65       35.32     10.68 o 
  -6  11   3      316.93      313.48     18.97 o 
  -5  11   3      889.47      828.35     29.11 o 
  -4  11   3      264.97      249.05     16.55 o 
  -3  11   3     1938.39     1928.77     48.52 o 
  -2  11   3      322.30      320.81     21.35 o 
  -1  11   3     1060.92     1076.72     26.64 o 
   0  11   3      816.07      822.81     17.02 o 
   1  11   3        1.07        3.81      4.22 o 
   2  11   3     2729.22     2773.43     67.08 o 
   3  11   3     1709.42     1821.90     50.85 o 
   4  11   3      623.82      690.83     24.51 o 
   5  11   3      563.69      532.00     30.10 o 
   6  11   3       16.47       21.27      7.85 o 
   7  11   3      515.95      493.90     17.23 o 
   8  11   3     4281.62     4178.74    197.12 o 
  -9  12   3       84.24       98.83     12.52 o 
  -8  12   3       15.98        4.98     10.30 o 
  -7  12   3      173.87      179.66     16.37 o 
  -6  12   3        0.13        4.14      9.42 o 
  -5  12   3      117.69      125.70     13.90 o 
  -4  12   3      448.56      457.84     22.32 o 
  -3  12   3     1814.43     1855.45     81.50 o 
  -2  12   3      288.83      332.41     18.64 o 
  -1  12   3     1326.29     1407.71     24.57 o 
   0  12   3       91.69      107.40      6.97 o 
   1  12   3      442.81      473.52     15.38 o 
   2  12   3        1.99        7.47     10.54 o 
   3  12   3      130.99      144.63     16.37 o 
   4  12   3       34.42       58.94      8.19 o 
   5  12   3     1708.29     1710.07     46.73 o 
   6  12   3      310.99      313.95     14.67 o 
   7  12   3       43.49       32.18      6.91 o 
  -8  13   3       55.14       65.13     13.32 o 
  -7  13   3     1342.44     1341.24     42.62 o 
  -6  13   3      334.02      308.80     20.28 o 
  -5  13   3      529.35      513.90     24.79 o 
  -4  13   3       38.61       34.28     10.85 o 
  -3  13   3      681.20      670.59     27.48 o 
  -2  13   3        4.10        3.42      9.02 o 
  -1  13   3       15.94       55.32     19.14 o 
   0  13   3       11.71       15.79      5.68 o 
   1  13   3     1537.37     1571.90     32.54 o 
   2  13   3     1549.88     1644.93     72.66 o 
   3  13   3     3031.10     3249.16     86.93 o 
   4  13   3      132.36      152.73     10.60 o 
   5  13   3       17.26       19.77     12.36 o 
   6  13   3      212.59      200.36     22.01 o 
  -7  14   3      439.97      461.80     37.04 o 
  -6  14   3     3723.08     3765.87    128.10 o 
  -5  14   3       10.39        9.21     16.77 o 
  -4  14   3      518.90      511.90     39.28 o 
  -3  14   3        4.43       18.42     17.96 o 
  -2  14   3      278.52      251.17     29.21 o 
  -1  14   3      270.41      276.96     30.59 o 
   0  14   3      305.74      301.23     33.22 o 
   1  14   3        4.02       26.34     12.89 o 
   2  14   3      113.77      124.13     24.34 o 
   3  14   3      857.90      900.42     43.60 o 
   4  14   3      136.04      148.87     11.65 o 
   5  14   3      232.27      240.05     14.29 o 
  -6  15   3      199.94      219.91     28.62 o 
  -5  15   3       38.63       97.68     23.61 o 
  -4  15   3      126.90      173.26     26.97 o 
  -3  15   3     1154.41     1301.79     64.84 o 
  -2  15   3       26.09       30.52     20.26 o 
  -1  15   3      309.17      307.03     32.43 o 
   0  15   3     1705.77     1677.06     75.33 o 
   1  15   3       32.69       42.14      7.26 o 
   2  15   3      553.66      575.92     43.43 o 
   3  15   3      265.40      261.36     31.71 o 
   4  15   3      300.63      294.33     18.81 o 
  -4  16   3      758.81      847.44     52.84 o 
  -3  16   3        3.33        1.25     19.01 o 
  -2  16   3       45.14       49.00     21.77 o 
  -1  16   3      692.65      792.40     52.38 o 
   0  16   3       20.89       30.59     20.00 o 
   1  16   3      212.80      232.87     30.52 o 
   2  16   3      165.40      174.85     29.93 o 
 -12   0   4        1.90       32.95     11.61 o 
 -10   0   4     3238.01     3197.07     60.40 o 
  -8   0   4    11808.21    11560.47    154.28 o 
  -6   0   4      935.88      892.64     17.19 o 
  -4   0   4     2611.34     2771.98     40.51 o 
  -2   0   4    13581.34    12141.70    207.60 o 
   0   0   4    17119.18    17773.45    203.54 o 
   2   0   4     5191.12     5402.93     70.42 o 
   4   0   4     4725.74     4690.06     73.85 o 
   6   0   4     2125.58     2143.65     47.13 o 
   8   0   4      228.65      226.54     16.60 o 
  10   0   4     1811.74     1702.62     72.70 o 
 -13   1   4     3421.13     3364.62     55.89 o 
 -12   1   4     1336.11     1296.13     28.01 o 
 -11   1   4       27.65       31.60      7.34 o 
 -10   1   4     3039.74     3024.37     38.46 o 
  -9   1   4      109.66      121.01      4.89 o 
  -8   1   4     7025.56     6885.77     63.06 o 
  -7   1   4      283.82      310.57      6.23 o 
  -6   1   4     3016.76     3028.57     30.92 o 
  -5   1   4    20127.42    20227.07    190.33 o 
  -4   1   4    11592.08    11855.97    107.94 o 
  -3   1   4     1060.96     1063.87     12.51 o 
  -2   1   4      958.26      907.96     11.84 o 
  -1   1   4     1428.63     1147.93     11.05 o 
   0   1   4    24946.71    25554.10    215.85 o 
   1   1   4    11210.82    11338.56     96.48 o 
   2   1   4     9083.44     9015.28     73.65 o 
   3   1   4      484.62      478.15      6.62 o 
   4   1   4     3786.98     3757.12     38.96 o 
   5   1   4      118.64      118.83      5.05 o 
   6   1   4       26.42       28.62      3.97 o 
   7   1   4      118.75      125.34      7.31 o 
   8   1   4     1798.38     1842.17     34.73 o 
   9   1   4       28.85       34.08      8.37 o 
  10   1   4     1523.29     1598.25     40.72 o 
 -13   2   4      618.24      624.45     20.06 o 
 -12   2   4       28.82       31.38      8.23 o 
 -11   2   4       18.62       26.06      7.18 o 
 -10   2   4       94.86       95.12      6.48 o 
  -9   2   4        3.60       11.61      3.68 o 
  -8   2   4       40.15       53.48      3.58 o 
  -7   2   4     5422.07     5445.39     50.26 o 
  -6   2   4      637.85      640.70      8.76 o 
  -5   2   4     4871.16     4903.35     48.27 o 
  -4   2   4      650.70      589.84      7.60 o 
  -3   2   4    12756.62    12732.03    139.97 o 
  -2   2   4       58.09       57.22      5.42 o 
  -1   2   4       52.56       54.71      1.93 o 
   0   2   4        8.99       13.86      1.44 o 
   1   2   4     6324.31     6718.74     58.16 o 
   2   2   4        6.46       14.99      3.40 o 
   3   2   4     7254.71     7318.72     70.39 o 
   4   2   4       54.25       45.14      3.43 o 
   5   2   4    10827.51    10829.16    103.97 o 
   6   2   4      126.43      123.42      5.63 o 
   7   2   4       21.25       26.11      5.45 o 
   8   2   4      166.85      182.85     13.58 o 
   9   2   4      701.54      730.70     21.64 o 
  10   2   4       41.07       54.31     11.94 o 
 -13   3   4     1396.91     1378.88     35.70 o 
 -12   3   4      445.42      412.75     15.93 o 
 -11   3   4      238.14      221.07     11.85 o 
 -10   3   4      970.25      947.76     17.47 o 
  -9   3   4     1464.72     1467.13     20.28 o 
  -8   3   4     3351.12     3299.49     36.88 o 
  -7   3   4     3299.28     3194.62     35.00 o 
  -6   3   4      725.17      732.67     11.50 o 
  -5   3   4    25554.86    25966.71    234.74 o 
  -4   3   4    13993.15    14114.46    140.45 o 
  -3   3   4     1436.90     1428.15     18.74 o 
  -2   3   4      158.63      187.68      4.25 o 
  -1   3   4     9360.90     9339.30     84.53 o 
   0   3   4    11415.14    11826.53    100.83 o 
   1   3   4     1482.74     1386.31     14.76 o 
   2   3   4     6639.34     6691.60     61.42 o 
   3   3   4    11128.62    11119.28    115.81 o 
   4   3   4      870.16      877.68     14.10 o 
   5   3   4      156.59      162.88      5.76 o 
   6   3   4      421.58      430.41     10.35 o 
   7   3   4      152.52      171.47      8.38 o 
   8   3   4     1325.33     1338.16     24.07 o 
   9   3   4       43.69       50.66     10.63 o 
  10   3   4        2.39       -7.64      9.53 o 
 -13   4   4        0.21       -8.45      8.45 o 
 -12   4   4       41.10       44.08      9.94 o 
 -11   4   4      308.38      288.95     12.92 o 
 -10   4   4     3011.95     2833.09     44.32 o 
  -9   4   4       80.45       80.46      5.62 o 
  -8   4   4     3831.30     3725.94     41.27 o 
  -7   4   4     2548.01     2491.02     33.79 o 
  -6   4   4        8.98       24.37      3.97 o 
  -5   4   4      365.30      343.05      8.63 o 
  -4   4   4      809.43      875.33     10.46 o 
  -3   4   4       33.80       46.54      3.59 o 
  -2   4   4    51027.31    50899.02    438.69 o 
  -1   4   4     2975.90     3024.43     29.67 o 
   0   4   4     7362.54     7266.05     67.46 o 
   1   4   4     2375.31     2451.81     21.97 o 
   2   4   4     1153.54     1170.25     18.16 o 
   3   4   4      263.91      272.01      7.30 o 
   4   4   4        3.37        7.20      2.88 o 
   5   4   4      519.93      513.72     10.09 o 
   6   4   4     1893.26     1909.45     26.12 o 
   7   4   4      168.46      177.05      8.60 o 
   8   4   4       32.26       43.46      6.69 o 
   9   4   4        7.69        8.53      9.31 o 
  10   4   4      230.87      191.82     16.42 o 
 -13   5   4      629.98      656.80     24.30 o 
 -12   5   4     1877.21     1827.35     41.84 o 
 -11   5   4       85.68       83.55     10.58 o 
 -10   5   4     1252.85     1278.02     30.80 o 
  -9   5   4       70.12       83.28      6.00 o 
  -8   5   4     1556.21     1536.61     22.52 o 
  -7   5   4      632.64      637.86     11.82 o 
  -6   5   4     5327.48     5260.96     55.28 o 
  -5   5   4     5715.50     5784.89     87.29 o 
  -4   5   4     7748.49     7808.04    133.52 o 
  -3   5   4      331.49      341.12      7.40 o 
  -2   5   4     4643.32     4561.20     46.90 o 
  -1   5   4     2028.77     1902.19     23.51 o 
   0   5   4    24546.70    24241.37    281.72 o 
   1   5   4     8532.20     8517.13     74.48 o 
   2   5   4     6010.33     5958.09     54.42 o 
   3   5   4     1087.41     1154.30     15.08 o 
   4   5   4      352.37      320.93      7.67 o 
   5   5   4       99.19      109.88      5.38 o 
   6   5   4       73.78       77.85      5.77 o 
   7   5   4       30.06       31.94      6.02 o 
   8   5   4     1870.97     1862.18     33.69 o 
   9   5   4       38.44       54.87     11.55 o 
  10   5   4     1228.06     1261.35     44.95 o 
 -12   6   4        3.92       13.05      9.47 o 
 -11   6   4      886.89      877.51     28.89 o 
 -10   6   4        6.56       14.20      6.30 o 
  -9   6   4       43.98       59.20      6.35 o 
  -8   6   4      196.59      194.31      8.12 o 
  -7   6   4     5252.51     5165.53     69.20 o 
  -6   6   4      228.98      247.57      7.39 o 
  -5   6   4        5.17        9.57      3.82 o 
  -4   6   4      923.87      923.11     17.34 o 
  -3   6   4    13326.64    13325.18    140.14 o 
  -2   6   4       15.87       29.04      3.24 o 
  -1   6   4        6.88       19.23      3.22 o 
   0   6   4      147.85      156.66      5.93 o 
   1   6   4      245.33      278.62      6.04 o 
   2   6   4       15.11       16.84      2.40 o 
   3   6   4     4959.71     4952.86     55.54 o 
   4   6   4       15.24       22.81      3.61 o 
   5   6   4     4265.74     4333.73     46.23 o 
   6   6   4      937.23      957.49     18.74 o 
   7   6   4       73.36       91.33      8.42 o 
   8   6   4      597.61      583.75     17.44 o 
   9   6   4      114.66      117.80     14.63 o 
 -12   7   4        3.84        7.39      9.18 o 
 -11   7   4      536.33      489.86     20.11 o 
 -10   7   4     1280.92     1193.89     26.18 o 
  -9   7   4     2117.76     2123.57     37.32 o 
  -8   7   4      823.31      841.45     29.90 o 
  -7   7   4     2818.88     2740.69     52.29 o 
  -6   7   4      228.65      240.02     11.69 o 
  -5   7   4    13530.79    13509.46    360.99 o 
  -4   7   4       23.05       37.34      3.87 o 
  -3   7   4      220.99      236.82      6.56 o 
  -2   7   4       14.71       27.40      3.25 o 
  -1   7   4      542.01      524.57     12.13 o 
   0   7   4     1240.71     1317.93     18.66 o 
   1   7   4     1442.13     1419.44     20.67 o 
   2   7   4      276.07      265.31      8.70 o 
   3   7   4     9427.85     9469.10    111.12 o 
   4   7   4      765.29      745.30     13.73 o 
   5   7   4      356.69      356.69     11.12 o 
   6   7   4     2508.88     2585.69     47.81 o 
   7   7   4      358.08      360.67     13.73 o 
   8   7   4      747.59      775.63     23.62 o 
   9   7   4        1.45       -0.44      9.64 o 
 -12   8   4       20.60       36.41     11.53 o 
 -11   8   4      290.52      290.92     16.28 o 
 -10   8   4     2959.24     2834.46     66.34 o 
  -9   8   4        0.29        1.96      6.10 o 
  -8   8   4     6268.28     6092.71    100.42 o 
  -7   8   4      397.00      410.42     18.93 o 
  -6   8   4     1107.49     1137.45     29.86 o 
  -5   8   4      301.25      297.96     13.46 o 
  -4   8   4      119.69      124.29     10.32 o 
  -3   8   4        3.72       11.18      3.49 o 
  -2   8   4    11247.98    11021.86    129.45 o 
  -1   8   4       39.23       37.45      4.51 o 
   0   8   4     7861.12     7824.72    101.95 o 
   1   8   4       28.89       27.92      3.83 o 
   2   8   4     2780.01     2831.25     59.45 o 
   3   8   4      824.09      808.55     18.37 o 
   4   8   4       73.62       81.33      7.37 o 
   5   8   4      178.67      203.48     14.20 o 
   6   8   4     3184.23     3200.78     44.82 o 
   7   8   4      310.15      318.64     13.31 o 
   8   8   4      174.98      215.17     15.25 o 
   9   8   4       23.84       25.08     11.54 o 
 -11   9   4      472.55      488.47     21.16 o 
 -10   9   4      232.45      236.60     14.97 o 
  -9   9   4       50.15       56.91     16.67 o 
  -8   9   4      751.49      716.52     22.07 o 
  -7   9   4      470.51      486.49     21.44 o 
  -6   9   4     2299.55     2372.53     55.61 o 
  -5   9   4     1344.45     1363.38     28.91 o 
  -4   9   4     2821.00     2873.26     44.14 o 
  -3   9   4       50.10       61.00      6.06 o 
  -2   9   4     1126.09     1079.61     20.75 o 
  -1   9   4       53.82       75.09      7.09 o 
   0   9   4    10405.63    10178.91    128.50 o 
   1   9   4     2123.00     2074.11     31.86 o 
   2   9   4      469.49      502.49     14.75 o 
   3   9   4      907.33      941.62     20.87 o 
   4   9   4      118.46      123.70     10.97 o 
   5   9   4      527.21      524.25     16.05 o 
   6   9   4      133.06      140.24      9.88 o 
   7   9   4        2.46       11.25      8.08 o 
   8   9   4      751.86      730.06     19.85 o 
 -11  10   4      486.26      453.25     27.46 o 
 -10  10   4       29.31       26.41      9.46 o 
  -9  10   4       59.62       64.69     12.60 o 
  -8  10   4      246.60      258.54     17.06 o 
  -7  10   4     2599.75     2546.11     60.90 o 
  -6  10   4      141.88      131.75     19.47 o 
  -5  10   4       76.64       82.93     10.78 o 
  -4  10   4      341.48      330.66     18.29 o 
  -3  10   4    15382.72    15047.38    229.45 o 
  -2  10   4      210.78      235.93     11.66 o 
  -1  10   4       35.87       38.14      5.50 o 
   0  10   4     1131.88     1111.56     19.78 o 
   1  10   4     2992.66     2973.17     43.51 o 
   2  10   4      491.94      488.80     15.06 o 
   3  10   4     1201.64     1252.83     31.13 o 
   4  10   4       25.46       59.06     10.06 o 
   5  10   4     2589.08     2720.23     44.86 o 
   6  10   4      330.84      356.51     15.92 o 
   7  10   4     1073.85     1084.60     28.00 o 
   8  10   4       52.31       50.11      9.36 o 
 -10  11   4      101.30      131.35     13.35 o 
  -9  11   4       32.91       40.58     11.45 o 
  -8  11   4      123.29      124.11     14.30 o 
  -7  11   4     2653.53     2522.56    127.47 o 
  -6  11   4       58.28       88.50     18.94 o 
  -5  11   4     5377.94     5267.05    109.79 o 
  -4  11   4      260.59      283.19     17.13 o 
  -3  11   4      267.25      260.58     26.91 o 
  -2  11   4      222.89      250.55     19.87 o 
  -1  11   4      182.12      200.54     11.00 o 
   0  11   4     1597.37     1565.94     27.15 o 
   1  11   4     1499.95     1554.11     37.49 o 
   2  11   4      447.58      475.48     19.57 o 
   3  11   4     3877.38     4006.59    118.45 o 
   4  11   4      202.11      227.99     24.04 o 
   5  11   4       42.48       37.81      7.77 o 
   6  11   4      497.40      515.65     20.35 o 
   7  11   4       42.88       29.70     12.63 o 
  -9  12   4        5.59        6.06     10.51 o 
  -8  12   4     4499.99     4342.91     97.02 o 
  -7  12   4       79.76       86.39     12.82 o 
  -6  12   4      870.68      933.81     32.83 o 
  -5  12   4       12.54       32.45     10.37 o 
  -4  12   4        1.70        4.63     10.92 o 
  -3  12   4      338.46      378.44     20.16 o 
  -2  12   4     4571.05     4548.43     97.21 o 
  -1  12   4       27.99       20.34      9.47 o 
   0  12   4     5827.30     5674.63    117.06 o 
   1  12   4       31.70       34.20      9.13 o 
   2  12   4      857.31      889.04     26.08 o 
   3  12   4        3.65        2.09      9.54 o 
   4  12   4      568.23      603.82     21.71 o 
   5  12   4      183.29      229.40     13.54 o 
   6  12   4     2129.84     2121.40    103.83 o 
  -9  13   4      321.84      321.63     30.66 o 
  -8  13   4      159.23      167.49     16.70 o 
  -7  13   4      382.14      381.22     22.34 o 
  -6  13   4      676.93      676.72     34.48 o 
  -5  13   4      658.30      659.28     27.95 o 
  -4  13   4      329.61      330.40     20.32 o 
  -3  13   4       35.18       41.88     11.18 o 
  -2  13   4        8.45       11.59      9.47 o 
  -1  13   4      278.61      309.78     29.54 o 
   0  13   4     2425.28     2440.77     91.32 o 
   1  13   4      279.75      287.70     12.64 o 
   2  13   4       53.70       61.18      8.48 o 
   3  13   4      283.08      311.92     22.17 o 
   4  13   4        8.38       26.67      9.53 o 
   5  13   4      729.00      738.51     36.59 o 
   6  13   4      719.38      708.03     47.54 o 
  -7  14   4     1889.89     1950.01     54.97 o 
  -6  14   4       34.82       43.99     16.71 o 
  -5  14   4      145.26      155.33     16.16 o 
  -4  14   4      224.12      236.78     19.11 o 
  -3  14   4     4959.08     4800.08    153.56 o 
  -2  14   4     1952.26     1919.56     79.03 o 
  -1  14   4       12.10       24.01     18.48 o 
   0  14   4       88.77       72.16     21.77 o 
   1  14   4      812.06      889.15     51.66 o 
   2  14   4        4.35       21.05     18.35 o 
   4  14   4      109.99       90.97     14.21 o 
  -6  15   4        8.46       11.38     16.64 o 
  -5  15   4     2031.58     2134.08     86.80 o 
  -4  15   4        1.79        9.93     16.71 o 
  -3  15   4      212.89      249.78     30.92 o 
  -2  15   4       12.54       17.69     19.07 o 
  -1  15   4      101.17      119.06     24.40 o 
   0  15   4      822.51      783.06     50.21 o 
   1  15   4     1450.20     1536.59     72.55 o 
   2  15   4      292.52      302.09     34.08 o 
   3  15   4     1110.20     1234.12     65.62 o 
  -4  16   4        7.29       13.62     18.09 o 
  -3  16   4      262.41      288.01     32.83 o 
  -2  16   4     2415.24     2415.13     97.76 o 
  -1  16   4      254.80      331.09     35.19 o 
   1  16   4      343.74      402.82     38.95 o 
 -13   0   5       13.62        0.67     10.84 o 
 -11   0   5     1517.24     1568.05     33.69 o 
  -9   0   5       14.02       19.06      4.88 o 
  -7   0   5     2424.99     2351.22     35.98 o 
  -5   0   5     2063.70     2147.68     33.63 o 
  -3   0   5     5847.82     6034.15     99.16 o 
  -1   0   5     9933.16     9861.88    105.02 o 
   1   0   5    20704.88    20292.40    260.16 o 
   3   0   5      626.73      638.45     17.38 o 
   5   0   5      682.98      699.79     18.71 o 
   7   0   5     8478.56     8716.90    230.96 o 
   9   0   5     1347.22     1346.19     60.57 o 
 -13   1   5      508.99      481.91     19.70 o 
 -12   1   5     1046.01     1103.84     25.61 o 
 -11   1   5      150.85      144.21      9.47 o 
 -10   1   5      468.65      499.90      9.67 o 
  -9   1   5      486.61      475.85      8.82 o 
  -8   1   5      235.95      240.39      5.82 o 
  -7   1   5     2879.57     2895.20     30.32 o 
  -6   1   5      529.39      530.14      8.59 o 
  -5   1   5      932.18      919.35     12.74 o 
  -4   1   5      437.02      464.48      9.13 o 
  -3   1   5     2036.12     2150.95     24.52 o 
  -2   1   5     3620.67     3578.15     30.86 o 
  -1   1   5     8503.46     8552.63     67.92 o 
   0   1   5        3.45        7.48      1.77 o 
   1   1   5       43.68       55.92      2.41 o 
   2   1   5      627.08      650.79      8.44 o 
   3   1   5      446.60      475.14      9.27 o 
   4   1   5     9424.85     9373.25     99.68 o 
   5   1   5      798.68      790.97     14.26 o 
   6   1   5      423.17      432.63     11.07 o 
   7   1   5      653.52      683.51     18.58 o 
   8   1   5       54.41       69.00     10.05 o 
   9   1   5      492.83      490.41     26.26 o 
  10   1   5       90.84       88.30     16.60 o 
 -13   2   5      128.07      131.21     12.48 o 
 -12   2   5      364.36      363.50     16.77 o 
 -11   2   5      213.94      225.69     10.85 o 
 -10   2   5     4403.16     4313.06     48.09 o 
  -9   2   5       97.23      102.76      5.23 o 
  -8   2   5     5936.22     5906.90     57.25 o 
  -7   2   5      302.25      299.84      6.89 o 
  -6   2   5      173.67      192.38      4.56 o 
  -5   2   5     1766.47     1769.60     19.33 o 
  -4   2   5     6289.98     6362.04     65.76 o 
  -3   2   5     1304.89     1394.51     17.19 o 
  -2   2   5       38.06       51.44      2.00 o 
  -1   2   5     1569.69     1586.21     15.72 o 
   0   2   5     6665.71     6707.76     58.47 o 
   1   2   5       35.38       38.37      2.24 o 
   2   2   5     6097.58     6178.39     61.94 o 
   3   2   5     1302.93     1304.88     18.01 o 
   4   2   5        5.87       12.66      3.44 o 
   5   2   5      441.39      440.33     10.43 o 
   6   2   5     3269.07     3310.16     41.31 o 
   7   2   5        0.84        3.70      7.23 o 
   8   2   5       10.55        7.60     11.32 o 
   9   2   5       41.42       46.68     13.53 o 
  10   2   5     3434.66     3437.23     84.13 o 
 -13   3   5      642.41      672.95     23.59 o 
 -12   3   5      268.62      286.56     15.31 o 
 -11   3   5     1413.25     1392.14     31.91 o 
 -10   3   5        2.14        5.47      5.04 o 
  -9   3   5       56.30       62.83      4.66 o 
  -8   3   5      398.62      401.00      8.59 o 
  -7   3   5     2656.12     2600.75     34.63 o 
  -6   3   5     1829.57     1727.31     20.60 o 
  -5   3   5        3.99       17.81      2.59 o 
  -4   3   5      997.07      987.63     14.41 o 
  -3   3   5     2731.01     2816.43     33.57 o 
  -2   3   5     9866.08     9678.22     90.42 o 
  -1   3   5     5001.47     4956.11     43.88 o 
   0   3   5        1.59        5.43      1.90 o 
   1   3   5     1000.63     1031.56     12.05 o 
   2   3   5       75.03       69.01      3.55 o 
   3   3   5      155.98      145.32      5.46 o 
   4   3   5     5130.06     5002.65     56.35 o 
   5   3   5      568.09      575.58     12.18 o 
   6   3   5     2394.81     2484.06     47.18 o 
   7   3   5     1578.68     1593.98     49.79 o 
   8   3   5      325.54      330.62     15.84 o 
   9   3   5     1219.47     1214.55     41.37 o 
 -13   4   5      286.31      281.86     16.32 o 
 -12   4   5        0.26       -1.00     11.49 o 
 -11   4   5      400.43      399.95     16.66 o 
 -10   4   5        8.26       14.27      5.86 o 
  -9   4   5      172.76      172.91      6.43 o 
  -8   4   5      307.65      297.20      7.68 o 
  -7   4   5       83.16       94.81      4.40 o 
  -6   4   5      500.67      490.24      8.52 o 
  -5   4   5       10.90       17.62      2.57 o 
  -4   4   5     1911.37     1914.71     24.23 o 
  -3   4   5     1542.13     1581.66     17.22 o 
  -2   4   5     2560.42     2542.77     26.15 o 
  -1   4   5     2888.97     2809.54     28.58 o 
   0   4   5       41.42       45.82      2.64 o 
   1   4   5     3907.54     3950.75     35.71 o 
   2   4   5      211.38      223.08      5.78 o 
   3   4   5      120.93      130.25      5.19 o 
   4   4   5      715.80      665.51     18.33 o 
   5   4   5       82.33      108.78      7.49 o 
   6   4   5      209.51      241.76     11.11 o 
   7   4   5     7925.51     8006.67    150.97 o 
   8   4   5      668.65      658.61     19.76 o 
   9   4   5     1512.22     1584.32     98.36 o 
 -13   5   5      688.26      666.05     23.76 o 
 -12   5   5      402.42      397.47     17.86 o 
 -11   5   5      264.63      252.38     11.90 o 
 -10   5   5      173.27      168.36      9.72 o 
  -9   5   5      667.10      642.52     16.35 o 
  -8   5   5        7.93       23.59      4.89 o 
  -7   5   5     2615.70     2568.48     33.11 o 
  -6   5   5       11.78       40.08     11.92 o 
  -5   5   5      168.17      184.17      8.10 o 
  -4   5   5       17.13       28.90      3.69 o 
  -3   5   5      706.65      702.25     10.14 o 
  -2   5   5     1737.79     1728.83     17.64 o 
  -1   5   5     5438.76     5340.88     47.70 o 
   0   5   5      233.20      240.72      5.49 o 
   1   5   5      684.08      700.98      9.73 o 
   2   5   5        5.56        9.00      3.60 o 
   3   5   5     1217.56     1232.45     19.97 o 
   4   5   5     5839.64     5763.65     70.91 o 
   5   5   5     1547.30     1529.90     25.15 o 
   6   5   5        4.40        7.28      6.06 o 
   7   5   5     1054.99     1041.24     23.03 o 
   8   5   5      145.43      141.13     10.19 o 
   9   5   5     1240.76     1251.17     42.95 o 
 -13   6   5      596.89      589.12     27.42 o 
 -12   6   5       31.82       38.27      9.90 o 
 -11   6   5     1675.57     1659.70     32.49 o 
 -10   6   5     3091.20     2968.65     47.98 o 
  -9   6   5      746.16      730.08     20.55 o 
  -8   6   5     3287.63     3178.93     50.21 o 
  -7   6   5     2661.33     2652.61     35.63 o 
  -6   6   5     1559.86     1552.32     22.18 o 
  -5   6   5      445.32      425.54      9.40 o 
  -4   6   5       84.90      127.37      5.26 o 
  -3   6   5       20.84       24.38      3.09 o 
  -2   6   5      454.24      432.73     10.39 o 
  -1   6   5    11334.38    11118.00    110.65 o 
   0   6   5      475.44      455.90     10.12 o 
   1   6   5      968.55      973.98     14.67 o 
   2   6   5     8918.26     8704.62    101.45 o 
   3   6   5      968.19      938.23     17.09 o 
   4   6   5      280.79      276.11      9.60 o 
   5   6   5       16.81       13.67      5.20 o 
   6   6   5     1177.50     1200.98     26.08 o 
   7   6   5      668.48      685.69     18.59 o 
   8   6   5       24.06       27.70      8.46 o 
   9   6   5      416.98      467.74     27.26 o 
 -12   7   5      432.36      448.71     26.27 o 
 -11   7   5       58.18       59.45      9.99 o 
 -10   7   5      314.07      307.85     14.32 o 
  -9   7   5      375.27      372.55     13.55 o 
  -8   7   5     1279.81     1240.21     28.12 o 
  -7   7   5      945.74      967.33     23.88 o 
  -6   7   5       65.77       73.60      5.82 o 
  -5   7   5      624.57      587.55     12.87 o 
  -4   7   5     1056.90     1029.56     17.28 o 
  -3   7   5     2211.97     2225.79     28.31 o 
  -2   7   5     1838.15     1800.07     26.26 o 
  -1   7   5     3848.89     3845.19     49.35 o 
   0   7   5     1194.14     1130.35     18.52 o 
   1   7   5      629.55      633.68     14.79 o 
   2   7   5      735.23      748.97     16.42 o 
   3   7   5     1071.88     1066.39     22.55 o 
   4   7   5     3574.10     3586.18     48.26 o 
   5   7   5      536.79      577.23     17.00 o 
   6   7   5     2202.66     2174.42     39.30 o 
   7   7   5     1522.84     1517.21     30.83 o 
   8   7   5      264.81      259.88     18.05 o 
   9   7   5      534.58      521.89     28.55 o 
 -12   8   5        9.33        3.25      9.00 o 
 -11   8   5      309.44      312.42     16.38 o 
 -10   8   5      164.36      172.44     12.61 o 
  -9   8   5      129.98      150.25     11.06 o 
  -8   8   5      571.89      570.00     18.61 o 
  -7   8   5       65.76       77.03      7.20 o 
  -6   8   5       35.07       36.07      6.60 o 
  -5   8   5      581.23      586.37     13.15 o 
  -4   8   5      625.27      626.36     13.42 o 
  -3   8   5       22.87       26.93      4.22 o 
  -2   8   5      571.14      574.50     12.45 o 
  -1   8   5     1725.23     1605.46     24.49 o 
   0   8   5      144.91      138.82      7.29 o 
   1   8   5     3937.35     3874.11     49.57 o 
   2   8   5      493.90      530.18     14.02 o 
   3   8   5       65.94       77.76      6.90 o 
   4   8   5       35.26       26.53      6.36 o 
   5   8   5       57.89       79.65      8.49 o 
   6   8   5      543.91      561.74     18.43 o 
   7   8   5     1706.17     1808.43     51.23 o 
   8   8   5      394.69      360.15     16.26 o 
 -11   9   5       25.80       25.86      9.67 o 
 -10   9   5      242.70      246.12     27.95 o 
  -9   9   5     1401.92     1278.68     37.79 o 
  -8   9   5      123.50      125.35     11.00 o 
  -7   9   5        7.31       16.79      7.10 o 
  -6   9   5        1.14        7.36      6.70 o 
  -5   9   5     2264.95     2215.94     36.25 o 
  -4   9   5      296.08      295.40     10.58 o 
  -3   9   5     1189.36     1179.51     22.62 o 
  -2   9   5      247.93      270.04     10.50 o 
  -1   9   5     1817.02     1717.69     35.25 o 
   0   9   5       57.70       69.84      7.30 o 
   1   9   5      220.45      225.17      9.57 o 
   2   9   5      677.72      718.09     20.34 o 
   3   9   5     1316.00     1296.25     25.92 o 
   4   9   5     2040.93     2104.54     47.69 o 
   5   9   5     3314.43     3372.87     63.94 o 
   6   9   5       22.23       36.18      8.70 o 
   7   9   5       14.39        6.73     11.15 o 
   8   9   5      684.65      668.78     24.70 o 
 -11  10   5      380.56      377.58     18.90 o 
 -10  10   5      732.70      750.58     42.59 o 
  -9  10   5      170.72      152.78     14.79 o 
  -8  10   5      356.90      334.87     19.17 o 
  -7  10   5      627.82      607.36     20.42 o 
  -6  10   5      909.60      886.60     29.65 o 
  -5  10   5      154.08      146.63     13.09 o 
  -4  10   5     2791.53     2783.13     51.71 o 
  -3  10   5      300.17      280.84     14.90 o 
  -2  10   5     1313.85     1285.53     43.16 o 
  -1  10   5     1671.83     1619.06     29.82 o 
   0  10   5      221.50      245.51     15.72 o 
   1  10   5       20.14       31.44      7.11 o 
   2  10   5     1430.65     1446.61     27.96 o 
   3  10   5      580.53      603.00     20.81 o 
   4  10   5     1026.46     1045.42     28.96 o 
   5  10   5      144.93      190.75     17.35 o 
   6  10   5     1358.85     1367.65     80.15 o 
   7  10   5      916.39      959.38     59.46 o 
 -10  11   5      778.34      778.53     27.25 o 
  -9  11   5      302.13      268.73     18.66 o 
  -8  11   5      206.51      202.12     23.88 o 
  -7  11   5      135.17      157.08     14.77 o 
  -6  11   5        9.80       34.75     10.07 o 
  -5  11   5      196.08      206.11     17.17 o 
  -4  11   5      508.25      456.10     21.59 o 
  -3  11   5       33.45       22.61      9.34 o 
  -2  11   5      179.42      190.62     22.23 o 
  -1  11   5      380.13      430.74     16.24 o 
   0  11   5       57.37       53.13     10.36 o 
   1  11   5      103.69      120.39     14.50 o 
   2  11   5     2666.91     2694.62     95.82 o 
   3  11   5      324.38      328.06     20.18 o 
   4  11   5     2300.72     2464.37    139.13 o 
   5  11   5      732.13      791.84     32.74 o 
   6  11   5       98.52       80.12     11.86 o 
  -9  12   5      261.65      269.52     19.48 o 
  -8  12   5     1013.58      987.21     34.34 o 
  -7  12   5       25.84       30.74     13.22 o 
  -6  12   5       69.24       77.51     12.51 o 
  -5  12   5     2513.94     2363.58     58.97 o 
  -4  12   5       65.73       60.40     11.47 o 
  -3  12   5      930.27      925.26     45.15 o 
  -2  12   5        9.57       20.39      9.73 o 
  -1  12   5      900.19      956.34     32.70 o 
   0  12   5      570.78      608.19     21.90 o 
   1  12   5     1428.95     1428.20     64.00 o 
   2  12   5      339.64      350.66     32.24 o 
   3  12   5      875.62      878.27     50.61 o 
   4  12   5       17.83       10.79     17.63 o 
   5  12   5      113.49      116.30     15.66 o 
   6  12   5      135.92      171.09     17.10 o 
  -9  13   5       33.01       51.07     13.09 o 
  -8  13   5      138.89      148.11     15.89 o 
  -7  13   5      170.30      198.97     17.43 o 
  -6  13   5       59.75       51.29     11.94 o 
  -5  13   5     1189.93     1157.36     38.05 o 
  -4  13   5      306.01      287.97     18.96 o 
  -3  13   5     2312.01     2288.24     97.04 o 
  -2  13   5       10.85       10.27      9.80 o 
  -1  13   5      884.61      860.29     31.63 o 
   0  13   5      580.17      596.87     40.53 o 
   1  13   5      174.12      221.42     28.35 o 
   2  13   5      427.46      372.39     34.67 o 
   3  13   5      348.00      340.59     34.80 o 
   5  13   5     1397.79     1408.73     48.25 o 
  -7  14   5       16.21       10.57     10.79 o 
  -6  14   5      479.38      410.19     45.04 o 
  -5  14   5      221.27      213.84     18.25 o 
  -4  14   5      553.64      534.95     32.11 o 
  -3  14   5      601.39      588.42     27.00 o 
  -2  14   5      632.96      590.31     41.06 o 
  -1  14   5       61.98       60.25     20.59 o 
   0  14   5      321.84      339.79     33.55 o 
   1  14   5       42.66       59.66     21.51 o 
   2  14   5     1507.68     1528.95     71.76 o 
   3  14   5       56.17       64.92     22.96 o 
  -6  15   5      421.15      374.22     34.21 o 
  -5  15   5       25.24       56.30     19.47 o 
  -4  15   5      203.62      204.91     28.02 o 
  -3  15   5       91.25      123.79     24.34 o 
  -2  15   5        5.99        9.21     17.50 o 
  -1  15   5      180.78      164.91     26.18 o 
   0  15   5       88.29       94.92     24.01 o 
   1  15   5      572.63      556.85     44.81 o 
   2  15   5      591.34      704.77     48.89 o 
  -3  16   5        7.32       22.03     20.00 o 
  -2  16   5        8.25      -16.38     16.38 o 
  -1  16   5       14.71       41.96     21.18 o 
 -14   0   6     1171.29     1173.34     53.58 o 
 -12   0   6     4442.25     4407.08    130.62 o 
 -10   0   6      431.21      423.74     12.96 o 
  -8   0   6      986.23     1033.62     19.81 o 
  -6   0   6    11867.10    12274.26    164.68 o 
  -4   0   6     1500.61     1500.70     31.26 o 
  -2   0   6     3070.79     3185.53     36.71 o 
   0   0   6     3090.62     3152.40     44.46 o 
   2   0   6     9304.79     9514.55    126.01 o 
   4   0   6       36.27       43.49      6.21 o 
   6   0   6      612.78      641.24     29.09 o 
   8   0   6        0.61       -1.12     14.01 o 
 -13   1   6       61.46       74.17     12.32 o 
 -12   1   6     1987.25     1953.47     40.18 o 
 -11   1   6      630.25      628.78     13.28 o 
 -10   1   6       30.20       41.17      4.86 o 
  -9   1   6     4850.52     4876.49     46.66 o 
  -8   1   6     2663.85     2707.06     27.35 o 
  -7   1   6     1887.65     1926.65     20.52 o 
  -6   1   6        6.77       13.95      2.77 o 
  -5   1   6      864.46      884.35     12.34 o 
  -4   1   6    22631.26    22535.80    205.74 o 
  -3   1   6     8817.02     8853.05    107.31 o 
  -2   1   6       43.96       51.84      2.46 o 
  -1   1   6     5365.81     5239.77     47.74 o 
   0   1   6     5737.14     5682.27     54.20 o 
   1   1   6     2346.05     2416.32     26.51 o 
   2   1   6     5519.29     5480.18     55.86 o 
   3   1   6     1498.61     1500.87     20.42 o 
   4   1   6     6486.38     6490.76     78.45 o 
   5   1   6     4151.58     4209.74     54.67 o 
   6   1   6      606.38      606.13     17.01 o 
   7   1   6       56.67       68.97     12.10 o 
   8   1   6      283.38      294.49     42.60 o 
   9   1   6       21.04       19.91     12.19 o 
 -13   2   6      744.02      760.50     31.74 o 
 -12   2   6        1.69       -0.69      7.58 o 
 -11   2   6     1021.80     1071.27     20.24 o 
 -10   2   6       57.99       65.39      5.77 o 
  -9   2   6      180.66      181.09      6.93 o 
  -8   2   6      252.17      241.15      6.09 o 
  -7   2   6     7926.53     7912.66     70.37 o 
  -6   2   6        4.49        7.37      2.41 o 
  -5   2   6       42.96       60.07      5.79 o 
  -4   2   6     1394.52     1356.31     18.41 o 
  -3   2   6     4173.99     4221.97     53.19 o 
  -2   2   6      519.20      503.17      7.02 o 
  -1   2   6    11969.84    11858.06    116.63 o 
   0   2   6       93.25      100.51      3.22 o 
   1   2   6     2940.66     3029.60     40.03 o 
   2   2   6       15.12       29.98      3.86 o 
   3   2   6     1785.23     1714.41     25.04 o 
   4   2   6      725.15      764.74     15.25 o 
   5   2   6     1018.25     1059.26     19.70 o 
   6   2   6        7.34       11.77      6.09 o 
   7   2   6      549.90      581.60     25.01 o 
   8   2   6      196.98      214.82     29.67 o 
   9   2   6      630.43      666.79     30.85 o 
 -13   3   6       54.53       72.13     10.59 o 
 -12   3   6      429.12      442.85     21.68 o 
 -11   3   6     4896.35     4785.54     69.86 o 
 -10   3   6        7.37        6.20      4.71 o 
  -9   3   6     2987.21     2967.12     42.65 o 
  -8   3   6     2318.19     2315.64     29.54 o 
  -7   3   6     2288.66     2323.20     29.33 o 
  -6   3   6      171.41      179.06      6.53 o 
  -5   3   6     1174.16     1094.91     16.27 o 
  -4   3   6    18044.06    17690.92    190.79 o 
  -3   3   6    21199.94    21329.29    228.87 o 
  -2   3   6     1448.02     1471.20     16.51 o 
  -1   3   6     7616.58     7447.37     74.56 o 
   0   3   6     2000.19     2018.11     20.87 o 
   1   3   6     3067.51     3136.88     33.13 o 
   2   3   6     1583.98     1622.76     33.29 o 
   3   3   6       90.28      106.47     12.66 o 
   4   3   6     1459.33     1425.18     25.29 o 
   5   3   6     1043.88     1028.84     24.08 o 
   6   3   6      557.29      544.23     18.52 o 
   7   3   6       32.36       36.47     10.95 o 
   8   3   6        4.02        9.15     10.67 o 
   9   3   6      221.11      204.23     39.57 o 
 -13   4   6      503.59      512.05     20.18 o 
 -12   4   6     1636.92     1598.27     45.01 o 
 -11   4   6      236.99      263.42     11.61 o 
 -10   4   6      354.37      349.57     12.56 o 
  -9   4   6      235.46      241.85      8.77 o 
  -8   4   6      313.42      333.35      9.37 o 
  -7   4   6       28.98       40.69      3.87 o 
  -6   4   6    20099.01    20318.10    217.53 o 
  -5   4   6      484.28      460.72     10.40 o 
  -4   4   6     2990.18     2889.98     29.47 o 
  -3   4   6     1519.01     1466.61     18.15 o 
  -2   4   6      474.36      493.34      8.71 o 
  -1   4   6     4311.44     4276.31     44.49 o 
   0   4   6      363.27      337.62      7.33 o 
   1   4   6      627.72      629.46      9.23 o 
   2   4   6     7466.78     7496.14     87.87 o 
   3   4   6        0.74        0.37      3.66 o 
   4   4   6      107.88      125.65      6.90 o 
   5   4   6      380.23      387.37     11.95 o 
   6   4   6      105.58       98.28     10.32 o 
   7   4   6        2.97       -0.09      9.38 o 
   8   4   6        9.59       16.93     11.45 o 
   9   4   6       44.05       52.48     14.21 o 
 -13   5   6      191.32      204.25     14.21 o 
 -12   5   6     1098.05     1069.20     28.43 o 
 -11   5   6      507.85      482.55     15.48 o 
 -10   5   6        2.25       12.26      5.79 o 
  -9   5   6     4424.77     4215.55     54.68 o 
  -8   5   6     6643.63     6678.27     86.40 o 
  -7   5   6       79.50      108.72      5.39 o 
  -6   5   6     2071.37     1978.42     26.17 o 
  -5   5   6       18.49       31.82      3.39 o 
  -4   5   6    14555.09    14317.04    171.02 o 
  -3   5   6     2307.88     2284.87     24.36 o 
  -2   5   6        6.42       10.08      2.68 o 
  -1   5   6     1143.09     1173.25     14.87 o 
   0   5   6     3459.11     3518.79     35.23 o 
   1   5   6      292.54      318.36     10.63 o 
   2   5   6     3731.16     3641.56     50.80 o 
   3   5   6        0.26        2.14      3.75 o 
   4   5   6     8432.63     8572.69    113.48 o 
   5   5   6     1415.59     1414.85     29.54 o 
   6   5   6       47.94       47.44      9.09 o 
   7   5   6      447.26      426.53     23.65 o 
   8   5   6        2.00       -2.44     10.47 o 
 -13   6   6      115.88       94.86     11.97 o 
 -12   6   6        0.87        4.91      8.05 o 
 -11   6   6      974.15      976.95     26.39 o 
 -10   6   6      199.15      213.95     10.61 o 
  -9   6   6      339.18      324.71     11.89 o 
  -8   6   6      298.22      332.86     12.92 o 
  -7   6   6     3262.56     3190.01     40.26 o 
  -6   6   6      417.15      414.26      9.74 o 
  -5   6   6      568.43      566.31     11.04 o 
  -4   6   6     1692.88     1645.79     21.88 o 
  -3   6   6      259.81      276.33      6.62 o 
  -2   6   6      825.65      779.07     12.98 o 
  -1   6   6     8277.70     8222.12     90.85 o 
   0   6   6        8.69        9.48      2.88 o 
   1   6   6     8463.48     8435.36     98.98 o 
   2   6   6       76.57       89.43      6.91 o 
   3   6   6       68.59       76.30      5.79 o 
   4   6   6      693.75      713.83     18.37 o 
   5   6   6       42.36       40.33      7.04 o 
   6   6   6       92.28       82.41     10.27 o 
   7   6   6     1093.01     1068.44     36.22 o 
   8   6   6      451.28      445.86     25.38 o 
 -12   7   6      563.62      560.60     24.86 o 
 -11   7   6     2634.84     2481.39     49.54 o 
 -10   7   6        7.71       15.50      6.56 o 
  -9   7   6     2099.90     2028.43     40.68 o 
  -8   7   6       23.79       29.97      6.12 o 
  -7   7   6       25.39       23.42      5.43 o 
  -6   7   6      153.13      157.39      7.52 o 
  -5   7   6      898.70      901.34     17.31 o 
  -4   7   6     4580.35     4477.53     48.64 o 
  -3   7   6    13068.45    12689.25    138.33 o 
  -2   7   6       29.30       25.51      3.66 o 
  -1   7   6     3488.97     3516.95     52.08 o 
   0   7   6      208.72      194.19     14.25 o 
   1   7   6     3259.48     3223.29     47.62 o 
   2   7   6     1686.95     1673.17     28.61 o 
   3   7   6       10.10        9.51      5.12 o 
   4   7   6      112.56      117.01     13.28 o 
   5   7   6      254.62      268.59     14.27 o 
   6   7   6      680.67      689.03     22.94 o 
   7   7   6      599.56      651.49     28.31 o 
   8   7   6      227.09      247.56     14.50 o 
 -12   8   6      495.43      491.23     20.57 o 
 -11   8   6      387.44      421.18     18.14 o 
 -10   8   6       29.87       45.41      9.00 o 
  -9   8   6        0.47        3.92      6.72 o 
  -8   8   6      217.36      222.22     12.11 o 
  -7   8   6        9.16       15.75      5.72 o 
  -6   8   6     7616.31     7589.00     86.94 o 
  -5   8   6      315.24      304.20     11.70 o 
  -4   8   6     2120.92     2033.87     27.91 o 
  -3   8   6      170.94      182.75      7.29 o 
  -2   8   6     3553.52     3435.26     42.41 o 
  -1   8   6      210.04      226.16      9.32 o 
   0   8   6     2766.47     2789.63     62.81 o 
   1   8   6       61.16       75.16      7.02 o 
   2   8   6     3072.71     3044.48     53.51 o 
   3   8   6      334.80      327.56     14.12 o 
   4   8   6       15.70       19.34     10.34 o 
   5   8   6      106.68      103.22     13.25 o 
   6   8   6      840.31      889.31     27.01 o 
   7   8   6        2.31       13.23     11.14 o 
 -11   9   6      173.79      140.02     14.36 o 
 -10   9   6      105.44      111.94     11.25 o 
  -9   9   6     1690.47     1550.49     42.27 o 
  -8   9   6     3719.73     3632.33     69.04 o 
  -7   9   6       59.42       68.47      6.36 o 
  -6   9   6      865.36      865.23     17.65 o 
  -5   9   6      216.58      229.67      8.41 o 
  -4   9   6     5258.41     5124.04     61.33 o 
  -3   9   6      786.13      773.29     14.69 o 
  -2   9   6      879.49      902.78     17.87 o 
  -1   9   6      503.98      519.22     14.36 o 
   0   9   6     1276.46     1249.16     28.06 o 
   1   9   6       23.45       25.58     10.56 o 
   2   9   6      397.50      397.11     20.04 o 
   3   9   6      296.52      284.93     13.85 o 
   4   9   6     5633.70     5811.46    161.45 o 
   5   9   6       86.62       78.87     13.12 o 
   6   9   6       21.80       27.49     15.33 o 
   7   9   6      214.10      224.39     16.34 o 
 -11  10   6      686.44      695.60     23.95 o 
 -10  10   6       20.32       23.81      8.88 o 
  -9  10   6     2635.77     2537.28     62.99 o 
  -8  10   6       12.96       25.93      9.85 o 
  -7  10   6     2092.33     2066.24     43.22 o 
  -6  10   6      299.17      310.89     14.83 o 
  -5  10   6     2518.48     2519.80     54.84 o 
  -4  10   6     1223.89     1162.91     24.99 o 
  -3  10   6      236.59      216.29     10.37 o 
  -2  10   6      377.92      355.09     12.93 o 
  -1  10   6     4163.58     4002.88     60.43 o 
   0  10   6       93.30      122.54     27.10 o 
   1  10   6     5127.26     5218.76    143.60 o 
   2  10   6       26.97       29.59     10.14 o 
   3  10   6      281.70      285.12     28.42 o 
   4  10   6      304.72      324.14     31.18 o 
   5  10   6      327.83      397.29     34.87 o 
 -10  11   6      537.80      522.16     21.13 o 
  -9  11   6     2792.16     2713.74     69.45 o 
  -8  11   6      520.20      525.20     24.14 o 
  -7  11   6      125.26      112.86     13.04 o 
  -6  11   6       71.52       72.90      9.62 o 
  -5  11   6     1084.87     1056.55     33.77 o 
  -4  11   6       26.27       21.68      9.46 o 
  -3  11   6     2554.40     2493.40     43.54 o 
  -2  11   6      581.66      592.72     19.77 o 
  -1  11   6     2803.43     2764.44     53.02 o 
   0  11   6      219.49      242.29     16.69 o 
   1  11   6      106.08      105.63     12.91 o 
   2  11   6       95.39      103.73     21.18 o 
   3  11   6       11.17       28.74     17.96 o 
   4  11   6      188.60      214.78     28.35 o 
   5  11   6       89.46      100.18     24.27 o 
  -9  12   6        5.71        1.47      9.97 o 
  -8  12   6      458.47      431.54     29.08 o 
  -7  12   6       97.45      113.87     18.22 o 
  -6  12   6     5155.23     4970.11    106.43 o 
  -5  12   6       49.20       61.18     11.74 o 
  -4  12   6      535.95      551.62     49.05 o 
  -3  12   6       24.51       36.56     10.76 o 
  -2  12   6     2532.33     2442.81     60.68 o 
  -1  12   6       66.62       85.55     11.90 o 
   0  12   6     2325.11     2289.86     70.50 o 
   1  12   6      700.59      723.40     44.16 o 
   2  12   6     1327.07     1332.97     63.26 o 
   3  12   6       50.10       61.11     20.72 o 
   4  12   6       10.81       12.63     18.15 o 
  -8  13   6      720.11      711.98     29.58 o 
  -7  13   6      364.09      384.95     27.89 o 
  -6  13   6       59.62       48.34     12.15 o 
  -5  13   6      327.60      328.24     20.58 o 
  -4  13   6     2057.40     1968.42     53.28 o 
  -3  13   6      669.60      644.42     27.53 o 
  -2  13   6      280.38      283.88     22.66 o 
  -1  13   6      302.25      303.12     20.00 o 
   0  13   6      169.38      150.90     24.60 o 
   1  13   6      155.11      189.84     26.97 o 
   2  13   6      459.34      466.41     39.54 o 
   3  13   6        7.57        4.74     18.42 o 
   4  13   6     1948.12     2205.59     92.26 o 
  -7  14   6      583.37      582.48     43.43 o 
  -6  14   6      655.86      622.31     28.45 o 
  -5  14   6      653.42      670.45     29.12 o 
  -4  14   6       20.59       31.37     11.89 o 
  -3  14   6       13.48       20.82     11.39 o 
  -2  14   6       57.05       62.20     18.55 o 
  -1  14   6     3194.45     3140.36    111.78 o 
   0  14   6      238.54      235.31     29.41 o 
   1  14   6     1856.66     1966.67     83.43 o 
   2  14   6     1061.70     1044.34     59.04 o 
   3  14   6      514.95      457.54     41.25 o 
  -5  15   6      143.81      154.98     17.12 o 
  -4  15   6        5.05       17.04     17.50 o 
  -3  15   6     1453.47     1467.12     67.48 o 
  -2  15   6       10.40        7.96     16.58 o 
  -1  15   6     1092.71     1127.95     59.90 o 
   0  15   6       63.79       87.61     23.61 o 
   1  15   6       66.69       74.00     22.82 o 
 -13   0   7      184.92      214.38     22.04 o 
 -11   0   7     1853.94     1887.84     40.23 o 
  -9   0   7     1928.12     1996.95     39.48 o 
  -7   0   7     1233.05     1246.41     19.65 o 
  -5   0   7     2148.91     2120.89     42.59 o 
  -3   0   7     1468.03     1481.90     24.58 o 
  -1   0   7      176.39      166.25      6.23 o 
   1   0   7     8729.92     8252.46    149.94 o 
   3   0   7     4174.50     4230.11    102.64 o 
   5   0   7      205.38      263.86     16.11 o 
   7   0   7      433.08      418.77     31.51 o 
 -13   1   7       31.56       38.55     10.55 o 
 -12   1   7      185.32      203.04     16.01 o 
 -11   1   7       64.56       61.85      5.43 o 
 -10   1   7       62.06       69.50      5.24 o 
  -9   1   7     1391.17     1354.25     18.31 o 
  -8   1   7       64.66       75.93      3.78 o 
  -7   1   7     4312.69     4411.01     48.68 o 
  -6   1   7     4123.12     4022.69     48.89 o 
  -5   1   7     2778.23     2675.85     34.13 o 
  -4   1   7     1403.01     1324.92     19.48 o 
  -3   1   7      867.40      924.51     12.28 o 
  -2   1   7      979.59      973.60     11.84 o 
  -1   1   7     2369.95     2278.45     25.29 o 
   0   1   7     6715.08     6610.25     66.76 o 
   1   1   7     5569.52     5561.93     61.80 o 
   2   1   7      625.40      622.79     18.41 o 
   3   1   7     2260.16     2265.81     35.74 o 
   4   1   7      138.77      154.72      8.65 o 
   5   1   7     2421.05     2438.79     40.51 o 
   6   1   7      245.84      266.12     12.25 o 
   7   1   7      319.16      327.73     20.07 o 
   8   1   7     4184.40     4084.95     90.89 o 
 -13   2   7      161.36      162.28     14.58 o 
 -12   2   7      306.30      277.94     13.27 o 
 -11   2   7        1.06       -4.59      4.59 o 
 -10   2   7      441.96      478.03     14.02 o 
  -9   2   7        4.72       20.02      4.99 o 
  -8   2   7      481.28      507.14      8.83 o 
  -7   2   7      997.52      983.73     16.92 o 
  -6   2   7     2502.18     2430.97     28.80 o 
  -5   2   7      751.78      730.81     13.62 o 
  -4   2   7     3516.46     3387.84     40.89 o 
  -3   2   7        2.43       10.00      2.65 o 
  -2   2   7     1676.78     1732.42     20.28 o 
  -1   2   7        2.82       10.34      2.41 o 
   0   2   7      462.69      465.11      7.77 o 
   1   2   7      319.86      311.07      9.15 o 
   2   2   7     3243.18     3302.39     47.33 o 
   3   2   7       14.67       22.62      4.99 o 
   4   2   7     2488.49     2526.28     40.22 o 
   5   2   7       28.30       36.48      6.80 o 
   6   2   7      369.09      382.89     14.65 o 
   7   2   7      106.77      121.96     14.35 o 
   8   2   7     1214.50     1192.57     39.79 o 
 -13   3   7      183.25      219.52     20.10 o 
 -12   3   7        3.89        2.44     10.37 o 
 -11   3   7      687.50      686.89     16.72 o 
 -10   3   7       80.21      101.00      6.51 o 
  -9   3   7       21.79       32.56      4.72 o 
  -8   3   7      751.86      766.40     12.25 o 
  -7   3   7     1313.86     1310.75     21.34 o 
  -6   3   7      549.45      561.93     11.02 o 
  -5   3   7      196.63      217.52     10.17 o 
  -4   3   7        5.59       12.45      3.45 o 
  -3   3   7     1169.64     1170.26     15.56 o 
  -2   3   7     1670.70     1675.79     19.09 o 
  -1   3   7      585.16      588.29      9.76 o 
   0   3   7     9280.70     9168.80     97.63 o 
   1   3   7     3770.83     3753.77     46.84 o 
   2   3   7       23.74       34.81      5.05 o 
   3   3   7     1498.87     1501.57     26.45 o 
   4   3   7     1739.64     1770.78     31.10 o 
   5   3   7     4212.10     4232.69     62.93 o 
   6   3   7     2133.72     2075.79     43.00 o 
   7   3   7       44.59       51.41     12.11 o 
   8   3   7     3379.54     3484.49    103.95 o 
 -13   4   7       96.45      113.68     13.57 o 
 -12   4   7      185.93      189.09     13.99 o 
 -11   4   7      391.81      377.37     13.44 o 
 -10   4   7     1109.98     1102.84     19.85 o 
  -9   4   7     1721.63     1744.70     26.24 o 
  -8   4   7      432.38      431.01      9.89 o 
  -7   4   7      623.31      613.12     12.10 o 
  -6   4   7      649.48      653.41     13.44 o 
  -5   4   7      314.02      341.51      8.62 o 
  -4   4   7      121.28      114.02      4.38 o 
  -3   4   7      557.43      592.75      8.91 o 
  -2   4   7        5.83        9.42      2.52 o 
  -1   4   7        0.52       21.76      8.34 o 
   0   4   7      338.71      348.64      7.85 o 
   1   4   7     3544.03     3369.97     43.09 o 
   2   4   7     1508.97     1491.41     22.87 o 
   3   4   7     8256.68     8309.54    110.13 o 
   4   4   7      224.38      238.17     12.15 o 
   5   4   7     1044.29     1094.94     23.88 o 
   6   4   7        3.89        2.70      7.61 o 
   7   4   7      644.34      621.53     27.20 o 
   8   4   7       24.59       17.98     11.60 o 
 -13   5   7       57.90       62.59     10.40 o 
 -12   5   7      436.04      459.61     18.01 o 
 -11   5   7      382.43      411.71     16.29 o 
 -10   5   7       20.39       22.07      6.10 o 
  -9   5   7      558.51      565.77     13.75 o 
  -8   5   7      140.06      152.13      9.03 o 
  -7   5   7     2906.91     2857.62     36.11 o 
  -6   5   7     1548.87     1495.19     21.06 o 
  -5   5   7     2262.46     2149.94     31.72 o 
  -4   5   7      153.11      165.70      4.57 o 
  -3   5   7     1087.88     1038.66     13.47 o 
  -2   5   7     1338.12     1337.41     16.44 o 
  -1   5   7        0.12        7.96      3.14 o 
   0   5   7     1969.66     1998.29     31.34 o 
   1   5   7     5005.98     5087.80     80.12 o 
   2   5   7      117.10      126.66      8.05 o 
   3   5   7      754.39      764.32     20.58 o 
   4   5   7       48.58       51.70      6.92 o 
   5   5   7     2484.35     2557.42     42.78 o 
   6   5   7      549.40      569.42     25.68 o 
   7   5   7      256.71      273.86     18.98 o 
   8   5   7     1215.27     1212.83     40.77 o 
 -13   6   7      229.01      231.88     14.73 o 
 -12   6   7      886.13      891.57     29.65 o 
 -11   6   7        1.58        8.73      8.18 o 
 -10   6   7       39.86       46.89      7.03 o 
  -9   6   7       47.51       59.49      9.49 o 
  -8   6   7      629.51      634.90     14.08 o 
  -7   6   7     1068.41     1047.92     21.11 o 
  -6   6   7     1183.42     1150.62     18.10 o 
  -5   6   7        2.38       10.21      3.49 o 
  -4   6   7      471.92      480.61      9.01 o 
  -3   6   7     2169.35     2130.76     25.60 o 
  -2   6   7     5466.94     5552.48     55.06 o 
  -1   6   7     1055.33     1046.57     20.13 o 
   0   6   7        7.91        8.52      5.15 o 
   1   6   7       48.31       47.64      8.67 o 
   2   6   7      727.51      700.23     20.06 o 
   3   6   7     1685.96     1664.11     33.44 o 
   4   6   7      166.61      179.04     14.08 o 
   5   6   7      901.11      898.16     34.78 o 
   6   6   7     1216.32     1201.80     31.29 o 
   7   6   7        0.69        9.41     10.98 o 
 -12   7   7       66.02       75.23     10.49 o 
 -11   7   7      907.11      874.81     24.70 o 
 -10   7   7      245.47      245.45     13.28 o 
  -9   7   7      109.58      111.26      9.36 o 
  -8   7   7      722.57      721.34     17.83 o 
  -7   7   7      248.65      271.34     10.84 o 
  -6   7   7       65.18       70.56      5.90 o 
  -5   7   7      348.39      345.42      9.15 o 
  -4   7   7       32.79       29.18      3.97 o 
  -3   7   7      361.43      369.29      9.37 o 
  -2   7   7      149.84      159.84      6.44 o 
  -1   7   7       67.07       73.15      5.79 o 
   0   7   7     9897.53     9636.92    149.01 o 
   1   7   7      506.67      488.90     20.58 o 
   2   7   7      785.95      799.53     27.52 o 
   3   7   7       58.20       61.19      8.10 o 
   4   7   7      996.28      989.85     31.69 o 
   5   7   7      738.97      786.08     24.05 o 
   6   7   7     1935.63     1924.68     42.80 o 
   7   7   7       56.33       73.02     21.31 o 
 -12   8   7       91.07       94.79     13.38 o 
 -11   8   7       64.75       60.27      9.60 o 
 -10   8   7      723.66      719.26     22.03 o 
  -9   8   7      133.86      127.53     12.08 o 
  -8   8   7      214.15      224.34     10.72 o 
  -7   8   7      537.40      502.14     14.97 o 
  -6   8   7      612.01      618.80     13.79 o 
  -5   8   7     1864.56     1825.11     30.07 o 
  -4   8   7      327.14      341.20     13.78 o 
  -3   8   7     3609.63     3581.77     45.76 o 
  -2   8   7       90.25       97.59      5.82 o 
  -1   8   7       30.93       33.78      5.68 o 
   0   8   7      578.05      574.27     28.36 o 
   1   8   7       74.95       84.00     13.58 o 
   2   8   7     1134.89     1151.06     42.39 o 
   3   8   7     5624.61     5448.30    114.08 o 
   4   8   7       83.31       92.55     20.72 o 
   5   8   7     1664.68     1690.54     72.17 o 
   6   8   7      106.61      128.01     24.47 o 
 -11   9   7      785.89      772.75     24.33 o 
 -10   9   7       97.09       85.31     11.87 o 
  -9   9   7     2022.85     1867.96     47.71 o 
  -8   9   7        7.24       11.20      6.30 o 
  -7   9   7      135.46      153.17     10.22 o 
  -6   9   7      238.43      239.65      9.34 o 
  -5   9   7     2343.01     2267.35     31.79 o 
  -4   9   7      313.37      319.29     10.67 o 
  -3   9   7      128.08      122.80      6.55 o 
  -2   9   7      150.72      150.61      8.71 o 
  -1   9   7      563.40      550.89     15.38 o 
   0   9   7      580.83      529.01     24.22 o 
   1   9   7     2062.68     2002.84     74.04 o 
   2   9   7       15.96       23.13      9.70 o 
   3   9   7        4.06       13.36      9.88 o 
   4   9   7        1.90       -9.01     15.00 o 
   5   9   7      967.92      992.10     54.50 o 
 -11  10   7      204.03      194.90     14.19 o 
 -10  10   7      128.42      126.84     14.09 o 
  -9  10   7       37.24       41.76     10.45 o 
  -8  10   7     1931.46     1813.13     47.69 o 
  -7  10   7      903.72      932.66     30.52 o 
  -6  10   7       63.22       79.37      8.29 o 
  -5  10   7      162.09      146.58      9.62 o 
  -4  10   7      923.50      912.13     21.55 o 
  -3  10   7      387.42      382.35     12.32 o 
  -2  10   7     1956.78     1886.83     34.13 o 
  -1  10   7        0.38        1.85      5.41 o 
   0  10   7      446.00      452.35     21.68 o 
   1  10   7      588.69      644.07     39.28 o 
   2  10   7      626.64      650.49     27.09 o 
   3  10   7      563.91      556.53     40.47 o 
   4  10   7      605.89      581.08     42.05 o 
   5  10   7      158.99      180.83     27.30 o 
 -10  11   7       11.60       12.41     10.52 o 
  -9  11   7       36.60       59.67     15.65 o 
  -8  11   7       20.19       32.70     10.48 o 
  -7  11   7      493.74      499.62     23.75 o 
  -6  11   7       16.33       25.28     11.64 o 
  -5  11   7      844.07      822.38     24.53 o 
  -4  11   7      521.93      519.26     16.75 o 
  -3  11   7      181.56      187.08     10.63 o 
  -2  11   7      208.40      203.54     10.78 o 
  -1  11   7       24.79       34.31      8.10 o 
   0  11   7     3508.61     3423.30     64.14 o 
   1  11   7       24.88       28.31     10.61 o 
   2  11   7      160.96      146.36     24.21 o 
   3  11   7       32.87       16.38     17.63 o 
   4  11   7      404.42      432.25     38.03 o 
   5  11   7       58.86       67.16     23.09 o 
  -9  12   7      231.09      243.05     18.15 o 
  -8  12   7        3.49        9.60     10.04 o 
  -7  12   7       33.44       39.15     11.31 o 
  -6  12   7      429.79      419.26     22.24 o 
  -5  12   7     2118.23     2171.01     56.28 o 
  -4  12   7      252.71      261.04     18.06 o 
  -3  12   7      944.42      948.12     26.89 o 
  -2  12   7       23.66       15.15      6.80 o 
  -1  12   7       34.87       49.43      9.52 o 
   0  12   7       63.47       61.90      9.69 o 
   1  12   7      699.71      620.93     41.72 o 
   2  12   7        0.16       21.38     17.82 o 
   3  12   7     5691.76     5823.94    183.51 o 
   4  12   7      276.70      282.68     33.42 o 
  -8  13   7        2.06       -9.48      9.77 o 
  -7  13   7      108.87      112.31     14.78 o 
  -6  13   7       82.97       73.81     16.97 o 
  -5  13   7      314.70      317.61     20.39 o 
  -4  13   7      159.33      184.36     37.73 o 
  -3  13   7       82.41       89.36     13.49 o 
  -2  13   7       99.07       96.34     14.01 o 
  -1  13   7      111.09      134.20     15.31 o 
   0  13   7      625.03      649.04     81.59 o 
   1  13   7      692.28      709.30     31.05 o 
   2  13   7      121.49       99.52     24.34 o 
   3  13   7       11.78       33.22     21.97 o 
  -7  14   7      208.83      213.36     18.76 o 
  -6  14   7       15.33       21.61     12.02 o 
  -5  14   7      206.61      217.28     18.54 o 
  -4  14   7      237.16      232.96     18.68 o 
  -3  14   7       33.11       35.52     12.47 o 
  -2  14   7     3149.34     3213.45     78.12 o 
  -1  14   7      140.31      127.09     23.81 o 
   0  14   7       26.35       80.18     22.36 o 
   1  14   7      274.52      315.24     34.73 o 
  -4  15   7      153.58      206.42     27.63 o 
  -3  15   7        5.75       10.39     17.36 o 
  -2  15   7      747.08      816.90     49.88 o 
  -1  15   7      137.33      123.99     24.54 o 
 -12   0   8     1897.73     2016.22     47.43 o 
 -10   0   8     3544.66     3533.03     59.41 o 
  -8   0   8      816.50      863.76     18.48 o 
  -6   0   8     5926.34     5869.41    120.41 o 
  -4   0   8    11062.92    10941.97    168.01 o 
  -2   0   8    11220.67    10932.29    165.72 o 
   0   0   8      308.95      353.29     11.44 o 
   2   0   8     2706.10     2636.61     56.40 o 
   4   0   8      201.75      229.00     15.29 o 
   6   0   8      518.82      518.38     55.63 o 
 -13   1   8      199.17      210.80     15.04 o 
 -12   1   8      420.03      440.44     13.42 o 
 -11   1   8       28.37       38.33      5.97 o 
 -10   1   8      698.07      694.39     14.00 o 
  -9   1   8      687.30      710.94     13.09 o 
  -8   1   8     3829.69     3830.97     46.77 o 
  -7   1   8     4525.73     4527.47     55.34 o 
  -6   1   8     1551.30     1571.84     23.03 o 
  -5   1   8     1247.49     1254.78     20.79 o 
  -4   1   8      329.37      327.09      5.84 o 
  -3   1   8     8023.99     7803.49     68.88 o 
  -2   1   8     5324.71     5234.60     59.16 o 
  -1   1   8     2914.50     2798.73     33.21 o 
   0   1   8     6883.40     6676.96     72.11 o 
   1   1   8     2473.34     2490.63     36.99 o 
   2   1   8       91.70      116.36      6.97 o 
   3   1   8      450.53      491.78     13.94 o 
   4   1   8      168.32      177.43      9.63 o 
   5   1   8      245.58      244.73     11.66 o 
   6   1   8     1921.37     1995.42     37.18 o 
   7   1   8       64.07       90.07     13.52 o 
 -13   2   8      940.39      939.01     24.44 o 
 -12   2   8      110.40      131.63      8.16 o 
 -11   2   8     2125.14     2196.15     52.25 o 
 -10   2   8      633.79      672.28     15.17 o 
  -9   2   8     3455.34     3536.86     50.31 o 
  -8   2   8        1.85        7.69      3.52 o 
  -7   2   8       41.43       44.22      4.75 o 
  -6   2   8        4.67       13.92      3.08 o 
  -5   2   8     8384.08     8357.94     94.21 o 
  -4   2   8        7.51       11.78      2.55 o 
  -3   2   8     7243.59     7156.19     72.68 o 
  -2   2   8       88.29       97.71      5.00 o 
  -1   2   8       88.70       75.80      4.47 o 
   0   2   8       89.59       95.25      4.48 o 
   1   2   8       13.43       23.91      3.87 o 
   2   2   8      278.31      269.54      9.92 o 
   3   2   8     4334.68     4340.13     62.30 o 
   4   2   8       55.39       68.76      7.88 o 
   5   2   8      656.96      645.03     18.80 o 
   6   2   8       39.69       51.94      9.28 o 
   7   2   8     1466.87     1508.38     44.10 o 
 -13   3   8      431.40      433.07     18.26 o 
 -12   3   8     2490.85     2477.37     56.58 o 
 -11   3   8       10.60       26.72      5.98 o 
 -10   3   8      727.71      729.76     19.64 o 
  -9   3   8      109.64      125.68      5.66 o 
  -8   3   8     3712.28     3700.79     50.49 o 
  -7   3   8     3559.02     3541.85     48.10 o 
  -6   3   8       11.19       21.18      4.12 o 
  -5   3   8      205.32      211.66      6.90 o 
  -4   3   8       14.59       28.82      3.06 o 
  -3   3   8      317.44      331.78      6.67 o 
  -2   3   8     1387.45     1347.42     19.20 o 
  -1   3   8     1661.84     1642.69     22.67 o 
   0   3   8     3957.11     3898.95     50.51 o 
   1   3   8     2126.29     2134.45     29.80 o 
   2   3   8      498.35      527.53     12.26 o 
   3   3   8      773.00      777.74     18.17 o 
   4   3   8      356.91      365.05     13.45 o 
   5   3   8     1208.22     1229.02     31.38 o 
   6   3   8     1397.38     1418.74     34.17 o 
   7   3   8       44.71       44.68     11.89 o 
 -13   4   8      291.17      285.25     17.90 o 
 -12   4   8     2012.71     1961.13     47.83 o 
 -11   4   8       44.27       52.51      7.74 o 
 -10   4   8     7110.66     7171.36     87.50 o 
  -9   4   8       39.07       46.14      4.71 o 
  -8   4   8      259.09      291.77     16.78 o 
  -7   4   8      704.93      684.39     14.61 o 
  -6   4   8     2318.04     2325.88     34.06 o 
  -5   4   8     1153.31     1153.45     23.32 o 
  -4   4   8     2582.76     2602.21     30.59 o 
  -3   4   8     1106.61     1090.78     14.33 o 
  -2   4   8     8416.17     8251.32     85.83 o 
  -1   4   8      568.45      569.67     11.45 o 
   0   4   8     2204.34     2224.43     35.96 o 
   1   4   8       36.65       58.61     12.16 o 
   2   4   8       65.46       82.72      6.60 o 
   3   4   8      446.76      469.57     14.25 o 
   4   4   8       12.47       20.14      6.28 o 
   5   4   8     1140.98     1163.56     25.54 o 
   6   4   8      248.73      268.65     15.31 o 
   7   4   8        5.94       -2.53      9.71 o 
 -13   5   8      180.85      189.60     15.44 o 
 -12   5   8       97.06      118.88     12.76 o 
 -11   5   8       23.29       31.48      7.72 o 
 -10   5   8      752.64      735.26     15.87 o 
  -9   5   8       23.95       30.46      5.05 o 
  -8   5   8     2538.27     2520.76     35.45 o 
  -7   5   8     3905.34     3969.59     48.15 o 
  -6   5   8       71.26       83.61      5.98 o 
  -5   5   8     2212.81     2252.90     29.64 o 
  -4   5   8     1412.03     1340.69     16.78 o 
  -3   5   8     3618.18     3540.61     37.22 o 
  -2   5   8     8280.53     8139.34     86.00 o 
  -1   5   8      143.42      142.76      6.16 o 
   0   5   8     3453.68     3443.21    147.27 o 
   1   5   8      770.26      774.14     26.08 o 
   2   5   8       57.35       64.01     10.50 o 
   3   5   8       43.59       54.48      8.48 o 
   4   5   8       32.51       39.09      6.93 o 
   5   5   8      112.14      113.84      9.64 o 
   6   5   8     1165.29     1160.44     30.99 o 
   7   5   8      100.15      128.92     15.27 o 
 -12   6   8       37.21       41.31     12.39 o 
 -11   6   8      352.56      375.52     15.51 o 
 -10   6   8     2111.27     2102.99     41.99 o 
  -9   6   8      949.73      961.21     21.08 o 
  -8   6   8       42.92       58.89      5.65 o 
  -7   6   8      139.71      157.78      7.24 o 
  -6   6   8       58.60       66.52      4.94 o 
  -5   6   8     9343.42     9082.42     93.66 o 
  -4   6   8      456.96      445.70     13.69 o 
  -3   6   8     1602.71     1564.28     19.44 o 
  -2   6   8     1036.79     1020.95     17.05 o 
  -1   6   8     1052.03     1033.94     18.91 o 
   0   6   8      644.30      667.37     23.65 o 
   1   6   8     1718.03     1793.65     45.85 o 
   2   6   8     1274.85     1228.52     36.60 o 
   3   6   8     2647.80     2638.19     88.96 o 
   4   6   8        0.11       12.70      7.91 o 
   5   6   8      587.47      594.20     27.36 o 
   6   6   8       23.45       21.48     12.10 o 
   7   6   8      450.29      492.33     36.45 o 
 -12   7   8      269.39      250.87     19.96 o 
 -11   7   8       32.95       27.59      8.08 o 
 -10   7   8        5.16       14.68      7.14 o 
  -9   7   8      229.06      223.05     10.93 o 
  -8   7   8     2492.70     2456.09     42.57 o 
  -7   7   8     5705.60     5530.35     88.00 o 
  -6   7   8      110.49      139.77     10.66 o 
  -5   7   8       98.75      108.17      5.73 o 
  -4   7   8       30.81       31.46      4.29 o 
  -3   7   8      463.40      446.93     10.84 o 
  -2   7   8      355.88      351.92      9.81 o 
  -1   7   8       93.56       99.36     10.01 o 
   0   7   8     2952.29     2975.86     94.47 o 
   1   7   8     2656.70     2637.44     62.05 o 
   2   7   8      214.14      228.32     17.60 o 
   3   7   8       15.64       26.11     10.67 o 
   4   7   8        9.06        9.51     10.59 o 
   5   7   8      327.89      385.91     35.00 o 
   6   7   8      343.54      346.90     34.21 o 
 -12   8   8      793.61      752.63     23.71 o 
 -11   8   8        6.41        7.71     10.19 o 
 -10   8   8     3759.21     3767.12     81.05 o 
  -9   8   8       81.62       94.59      9.65 o 
  -8   8   8      176.31      166.60      9.77 o 
  -7   8   8      769.84      739.89     15.70 o 
  -6   8   8      280.79      281.52      9.56 o 
  -5   8   8      916.90      909.85     16.62 o 
  -4   8   8     3421.57     3357.53     42.99 o 
  -3   8   8      490.85      477.61     11.72 o 
  -2   8   8     2675.26     2623.65     42.87 o 
  -1   8   8        5.39       14.40      5.63 o 
   0   8   8       67.03       59.18     12.60 o 
   1   8   8      275.49      278.22     18.58 o 
   2   8   8      739.65      727.55     29.35 o 
   3   8   8        9.00       15.53     10.67 o 
   4   8   8      371.37      407.64     35.20 o 
 -11   9   8      325.87      339.74     16.38 o 
 -10   9   8      196.14      187.61     14.45 o 
  -9   9   8      139.66      133.65      9.64 o 
  -8   9   8     2606.83     2572.93     46.39 o 
  -7   9   8     2264.53     2210.70     33.97 o 
  -6   9   8       11.08       19.25      5.35 o 
  -5   9   8     1501.78     1524.38     25.91 o 
  -4   9   8     1667.87     1592.11     24.98 o 
  -3   9   8      515.82      479.30     15.01 o 
  -2   9   8     7107.03     6788.71    120.53 o 
  -1   9   8      244.28      247.27     15.60 o 
   0   9   8     1872.86     1803.65    116.08 o 
   1   9   8      508.30      498.59     25.13 o 
   2   9   8       29.80       20.67     10.41 o 
   3   9   8       61.48       75.78     13.51 o 
   4   9   8       58.88       67.75     21.18 o 
   5   9   8      114.23      104.65     24.34 o 
 -10  10   8      815.98      794.88     32.44 o 
  -9  10   8       31.55       41.84     10.77 o 
  -8  10   8       49.51       55.37     10.85 o 
  -7  10   8       15.43       22.16      7.96 o 
  -6  10   8      425.68      416.37     15.14 o 
  -5  10   8     3799.43     3619.02     57.73 o 
  -4  10   8        1.30        9.81      6.48 o 
  -3  10   8      112.00      115.26      9.14 o 
  -2  10   8      594.88      560.85     16.75 o 
  -1  10   8      125.12      109.92     10.61 o 
   0  10   8      744.09      804.91     30.12 o 
   1  10   8     3664.18     3576.84     82.35 o 
   2  10   8      967.07     1063.99     54.83 o 
   3  10   8     1747.57     1772.19     76.32 o 
   4  10   8       21.83       36.31     19.54 o 
   5  10   8      255.50      330.11     35.33 o 
 -10  11   8       63.50       71.17     12.43 o 
  -9  11   8        6.68       21.49     10.38 o 
  -8  11   8      770.28      776.11     29.15 o 
  -7  11   8     4292.14     4140.34    127.80 o 
  -6  11   8      286.76      257.29     17.51 o 
  -5  11   8     1296.56     1286.76     32.17 o 
  -4  11   8      668.03      695.13     19.74 o 
  -3  11   8      314.51      272.08     12.73 o 
  -2  11   8     1009.49      989.12     30.19 o 
  -1  11   8      183.16      193.90     17.00 o 
   0  11   8      209.04      235.25     14.39 o 
   1  11   8     1456.57     1468.37     44.86 o 
   2  11   8       15.57       16.64     18.09 o 
   3  11   8       10.78       36.90     20.00 o 
   4  11   8      212.68      285.04     34.47 o 
  -9  12   8       65.88       76.71     13.27 o 
  -8  12   8       43.26       52.37     22.92 o 
  -7  12   8        1.38        0.12     21.05 o 
  -6  12   8      117.28      144.42     14.95 o 
  -5  12   8      106.65       93.03     13.48 o 
  -4  12   8     1044.03      999.41     34.87 o 
  -3  12   8      355.28      352.98     17.52 o 
  -2  12   8      423.67      407.27     18.56 o 
  -1  12   8       32.78       26.41     11.00 o 
   0  12   8       47.63       43.54      9.68 o 
   1  12   8       31.90       46.82     12.92 o 
   2  12   8      202.86      188.20     27.69 o 
   3  12   8      156.21      155.44     27.63 o 
  -8  13   8     1943.83     1938.57     79.42 o 
  -7  13   8      977.38     1040.84     36.87 o 
  -6  13   8        0.81       18.05     11.23 o 
  -5  13   8        8.38       -4.00      9.99 o 
  -4  13   8      900.50      840.90     32.62 o 
  -3  13   8       56.17       57.19     13.05 o 
  -2  13   8     1905.02     1841.34     52.43 o 
  -1  13   8       85.73      103.82     15.00 o 
   0  13   8     2834.05     2834.45     72.52 o 
   1  13   8      610.50      567.81     28.91 o 
   2  13   8      103.37      123.40     25.92 o 
  -6  14   8      149.93      169.48     18.06 o 
  -5  14   8     3423.72     3350.01    122.07 o 
  -4  14   8      158.34      190.69     17.87 o 
  -3  14   8      104.03      109.76     15.40 o 
  -2  14   8      892.78      874.70     34.54 o 
  -1  14   8      315.52      321.76     33.22 o 
   0  14   8      162.62      185.63     27.89 o 
 -13   0   9       98.63      121.39     11.99 o 
 -11   0   9       46.77       54.93      6.86 o 
  -9   0   9     1863.91     1993.41     45.19 o 
  -7   0   9      586.56      632.40     24.97 o 
  -5   0   9     1332.25     1184.68     25.39 o 
  -3   0   9       31.76       42.95      5.15 o 
  -1   0   9     4679.71     4540.65     92.88 o 
   1   0   9     1521.17     1542.69     37.08 o 
   3   0   9      252.73      264.56     16.14 o 
   5   0   9     4356.07     4331.17    126.65 o 
   7   0   9     1437.04     1476.37     62.67 o 
 -13   1   9     1962.93     2061.15     46.35 o 
 -12   1   9       18.48       28.49      7.75 o 
 -11   1   9        4.42        7.20      4.89 o 
 -10   1   9        1.99        9.98      4.03 o 
  -9   1   9      168.05      190.48      7.61 o 
  -8   1   9       79.39       91.52      8.18 o 
  -7   1   9       15.09       24.00      4.21 o 
  -6   1   9     2053.06     2083.47     31.47 o 
  -5   1   9     1033.04     1046.45     13.43 o 
  -4   1   9      975.28      953.24     11.97 o 
  -3   1   9     3723.06     3608.82     43.05 o 
  -2   1   9      267.86      260.35      7.96 o 
  -1   1   9      757.89      736.76     14.76 o 
   0   1   9      271.36      266.68      8.97 o 
   1   1   9     2101.04     2106.76     30.16 o 
   2   1   9     6411.44     6359.80    117.35 o 
   3   1   9      209.63      211.78     10.18 o 
   4   1   9     1034.88     1057.32     23.67 o 
   5   1   9     2393.60     2498.76     76.02 o 
   6   1   9      900.43      972.29     27.97 o 
   7   1   9      816.17      794.10     31.22 o 
 -13   2   9        0.31        5.41      6.72 o 
 -12   2   9     1232.98     1336.44     53.55 o 
 -11   2   9       10.82       12.37      5.64 o 
 -10   2   9      982.23      983.88     23.00 o 
  -9   2   9        5.40       10.71      4.60 o 
  -8   2   9       11.34       27.40      4.44 o 
  -7   2   9      649.81      655.65     12.59 o 
  -6   2   9     3921.02     3938.97     48.42 o 
  -5   2   9      775.36      749.10     16.64 o 
  -4   2   9        1.44       16.29      2.22 o 
  -3   2   9      198.12      197.31      7.01 o 
  -2   2   9      633.26      681.64     12.76 o 
  -1   2   9      197.23      202.36      7.98 o 
   0   2   9     1555.08     1491.32     31.46 o 
   1   2   9       99.49      114.28      9.98 o 
   2   2   9      405.60      403.81     11.49 o 
   3   2   9       55.10       67.20      7.28 o 
   4   2   9      520.62      557.83     16.89 o 
   5   2   9       17.25       14.99      7.18 o 
   6   2   9     1917.45     1931.26     42.74 o 
 -13   3   9      468.75      466.12     16.24 o 
 -12   3   9      235.38      252.01     12.25 o 
 -11   3   9        1.25       -2.62      7.13 o 
 -10   3   9        1.79        5.27      5.84 o 
  -9   3   9      887.22      904.05     19.67 o 
  -8   3   9     1210.32     1230.70     23.30 o 
  -7   3   9       35.35       51.47      4.69 o 
  -6   3   9     1645.39     1626.53     28.87 o 
  -5   3   9       10.56       11.41      2.86 o 
  -4   3   9     2436.51     2332.75     26.01 o 
  -3   3   9     5141.17     5137.37     54.61 o 
  -2   3   9      186.09      193.69      7.16 o 
  -1   3   9      194.69      201.26     11.01 o 
   0   3   9       94.01      107.19      8.57 o 
   1   3   9      752.62      785.09     18.05 o 
   2   3   9     4790.38     4713.15     78.68 o 
   3   3   9      182.32      188.03     12.23 o 
   4   3   9     2629.61     2697.92     44.85 o 
   5   3   9      532.24      550.81     17.89 o 
   6   3   9      246.19      243.35     24.11 o 
 -13   4   9      278.25      266.34     16.59 o 
 -12   4   9      315.61      321.13     16.51 o 
 -11   4   9       46.13       58.90      9.86 o 
 -10   4   9       52.16       68.77      8.12 o 
  -9   4   9      454.76      482.36     17.07 o 
  -8   4   9       26.89       34.10      5.72 o 
  -7   4   9       49.54       59.58      5.63 o 
  -6   4   9      372.24      377.40     10.20 o 
  -5   4   9      164.24      162.27      6.49 o 
  -4   4   9      337.70      332.82      8.19 o 
  -3   4   9     1893.87     1900.32     22.75 o 
  -2   4   9       27.50       23.00      4.14 o 
  -1   4   9    10032.76    10029.34    111.50 o 
   0   4   9       10.59       15.21      6.19 o 
   1   4   9      455.34      449.91     22.60 o 
   2   4   9      120.94      126.25     10.23 o 
   3   4   9      734.41      752.85     22.97 o 
   4   4   9      293.37      303.81     15.91 o 
   5   4   9     2199.51     2281.72     59.34 o 
   6   4   9      160.22      162.23     17.08 o 
 -13   5   9      584.91      598.23     23.72 o 
 -12   5   9       59.07       85.38     17.63 o 
 -11   5   9      370.86      353.16     26.58 o 
 -10   5   9       87.10       93.41     10.74 o 
  -9   5   9      282.94      286.65     11.86 o 
  -8   5   9      337.21      332.36     15.43 o 
  -7   5   9      729.71      739.96     20.25 o 
  -6   5   9      260.18      276.73      7.85 o 
  -5   5   9     1634.52     1598.83     22.35 o 
  -4   5   9      541.44      546.28     11.54 o 
  -3   5   9     1744.81     1717.21     24.78 o 
  -2   5   9      617.17      605.86     12.55 o 
  -1   5   9       54.77       64.08      5.91 o 
   0   5   9      346.80      332.18     17.37 o 
   1   5   9     4532.25     4424.02     95.33 o 
   2   5   9     3064.22     3052.01    101.52 o 
   3   5   9      630.32      611.29     29.15 o 
   4   5   9      921.23      949.80     27.56 o 
   5   5   9     1308.44     1334.11     53.19 o 
   6   5   9      146.57      161.27     28.78 o 
 -12   6   9      234.73      238.47     24.54 o 
 -11   6   9        8.85       -7.50     12.56 o 
 -10   6   9      219.21      228.49     16.17 o 
  -9   6   9       82.51       79.58      9.90 o 
  -8   6   9      939.14      927.74     22.37 o 
  -7   6   9      938.61      958.84     18.03 o 
  -6   6   9     3024.18     3013.86     35.30 o 
  -5   6   9       19.09       22.91      4.10 o 
  -4   6   9       55.78       74.89      4.85 o 
  -3   6   9       10.32       14.11      4.11 o 
  -2   6   9      207.69      209.65      8.56 o 
  -1   6   9        6.68        5.93      6.96 o 
   0   6   9      946.38      943.41     42.85 o 
   1   6   9        1.80        9.10      9.02 o 
   2   6   9      418.90      382.30     21.28 o 
   4   6   9     3113.48     3123.54     76.37 o 
   5   6   9      148.70      147.74     25.26 o 
   6   6   9      128.90      109.39     21.64 o 
 -12   7   9      418.16      430.67     20.56 o 
 -11   7   9       88.85      108.31      9.92 o 
 -10   7   9      276.80      278.92     16.71 o 
  -9   7   9     1638.15     1643.33     34.69 o 
  -8   7   9       26.32       54.17     13.89 o 
  -7   7   9       30.37       34.77      4.87 o 
  -6   7   9      673.23      654.82     14.10 o 
  -5   7   9     1555.05     1504.63     33.73 o 
  -4   7   9     3104.65     2941.08     38.79 o 
  -3   7   9      391.70      382.96     13.20 o 
  -2   7   9       61.04       65.64      8.56 o 
  -1   7   9     1047.49     1013.46     57.78 o 
   0   7   9      352.20      358.30     28.03 o 
   1   7   9        8.26       20.52     14.14 o 
   2   7   9     2235.49     2085.14     55.44 o 
   3   7   9      422.18      405.12     23.11 o 
   4   7   9     1993.31     2020.95     82.85 o 
   5   7   9       44.21       64.79     22.36 o 
 -11   8   9      364.77      383.47     16.59 o 
 -10   8   9       45.00       57.86     13.35 o 
  -9   8   9      150.30      147.42     10.83 o 
  -8   8   9       67.46       76.12      7.73 o 
  -7   8   9      860.34      836.61     17.13 o 
  -6   8   9      308.39      320.97     10.67 o 
  -5   8   9      226.57      224.39      9.40 o 
  -4   8   9      898.41      891.09     17.21 o 
  -3   8   9     2569.54     2514.09     37.65 o 
  -2   8   9        4.32        8.58      5.80 o 
  -1   8   9     4740.94     4529.08    113.66 o 
   0   8   9       45.89       36.54     10.39 o 
   1   8   9       65.67       63.94     12.37 o 
   2   8   9       38.68       40.73     12.37 o 
   3   8   9      480.38      495.44     26.10 o 
   4   8   9       72.12       11.25     17.89 o 
 -11   9   9      131.24      145.81     11.99 o 
 -10   9   9      583.15      548.22     22.83 o 
  -9   9   9       35.23       45.05      6.74 o 
  -8   9   9        1.96        0.68      5.31 o 
  -7   9   9        6.36       12.32      5.82 o 
  -6   9   9       54.62       52.64      7.04 o 
  -5   9   9     1494.49     1425.31     25.44 o 
  -4   9   9     1046.70     1046.71     23.83 o 
  -3   9   9      482.24      451.36     15.35 o 
  -2   9   9      247.87      248.19     13.56 o 
  -1   9   9      107.14      113.95     10.74 o 
   0   9   9       34.02       32.99      8.78 o 
   1   9   9     2715.54     2581.44     64.87 o 
   2   9   9      297.80      309.13     42.96 o 
   3   9   9      320.15      333.41     32.96 o 
   4   9   9      696.32      637.10     45.47 o 
 -10  10   9      573.12      586.36     24.67 o 
  -9  10   9       63.00       73.84     11.58 o 
  -8  10   9     2263.12     2296.41     56.52 o 
  -7  10   9       19.44       28.68      8.61 o 
  -6  10   9       16.05       25.27      8.60 o 
  -5  10   9       26.10       32.92      8.69 o 
  -4  10   9       42.97       48.87      7.90 o 
  -3  10   9      293.23      275.71     12.79 o 
  -2  10   9      535.36      506.34     19.76 o 
  -1  10   9       36.83       47.36      9.18 o 
   0  10   9     2572.72     2465.52    104.73 o 
   1  10   9        0.35       23.39     11.13 o 
   2  10   9      660.68      628.32     29.05 o 
   3  10   9       32.61       46.17     20.59 o 
  -9  11   9      610.25      635.66     39.97 o 
  -8  11   9      158.95      159.05     31.11 o 
  -7  11   9       47.70       47.96     13.39 o 
  -6  11   9      358.12      378.47     22.14 o 
  -5  11   9      162.71      141.33     12.28 o 
  -4  11   9     1495.92     1470.74     36.15 o 
  -3  11   9       57.80       55.59      9.83 o 
  -2  11   9      126.43      105.55     12.48 o 
  -1  11   9      964.58      893.57     37.31 o 
   0  11   9      155.29      162.88     13.34 o 
   1  11   9      527.08      545.41     22.09 o 
   2  11   9     1537.65     1507.95     70.51 o 
   3  11   9       84.93       75.12     22.89 o 
  -8  12   9       52.88       45.17     12.22 o 
  -7  12   9      404.16      377.86     22.25 o 
  -6  12   9       24.16       36.08     12.00 o 
  -5  12   9       67.58       73.99     16.02 o 
  -4  12   9        0.21       -9.31      9.31 o 
  -3  12   9      619.24      629.18     28.25 o 
  -2  12   9        9.13       15.12      8.81 o 
  -1  12   9     4111.93     3868.78     90.63 o 
   0  12   9       43.22       45.06     10.52 o 
   1  12   9       30.04       27.52     13.09 o 
  -7  13   9      226.08      221.39     20.00 o 
  -6  13   9        5.70       29.31     12.40 o 
  -5  13   9        2.91       11.19     10.88 o 
  -4  13   9     1464.91     1502.89     46.64 o 
  -3  13   9      280.14      286.49     20.78 o 
  -2  13   9       29.98       41.28     16.08 o 
  -1  13   9      217.49      228.91     15.90 o 
   0  13   9       34.33       41.50     13.19 o 
 -12   0  10     1910.72     2007.20     45.15 o 
 -10   0  10      505.25      520.18     32.21 o 
  -8   0  10    17000.51    17356.29    332.33 o 
  -6   0  10     2502.08     2457.95     45.78 o 
  -4   0  10     1641.03     1695.61     32.35 o 
  -2   0  10     4693.00     4453.67     92.88 o 
   0   0  10     4106.01     3944.48     85.41 o 
   2   0  10        9.57       17.17      7.91 o 
   4   0  10     1020.65     1085.02     53.91 o 
   6   0  10       21.94        2.57     13.94 o 
 -13   1  10      125.91      123.90      9.22 o 
 -12   1  10      435.89      459.91     18.87 o 
 -11   1  10     2764.61     2886.54     48.24 o 
 -10   1  10        5.78        9.84      5.18 o 
  -9   1  10       36.71       45.46      4.85 o 
  -8   1  10       41.04       58.64      6.13 o 
  -7   1  10      494.36      475.62     12.61 o 
  -6   1  10     2694.43     2643.95     32.95 o 
  -5   1  10      169.36      180.69      5.70 o 
  -4   1  10     2479.37     2432.13     28.79 o 
  -3   1  10      531.99      550.14     11.68 o 
  -2   1  10      102.88      101.35      6.36 o 
  -1   1  10      305.37      274.54     13.43 o 
   0   1  10     1039.35      997.37     23.85 o 
   1   1  10      633.53      630.56     16.48 o 
   2   1  10      837.54      825.39     20.21 o 
   3   1  10       29.75       36.35      8.83 o 
   4   1  10      197.15      186.34     13.55 o 
   5   1  10      339.41      347.34     18.07 o 
   6   1  10       78.54       84.72     19.40 o 
 -13   2  10      439.23      491.43     25.20 o 
 -12   2  10        5.89       12.75      5.80 o 
 -11   2  10      746.33      825.96     24.59 o 
 -10   2  10       23.38       26.27      6.16 o 
  -9   2  10     4116.83     4172.74     61.70 o 
  -8   2  10       13.41       26.68      5.33 o 
  -7   2  10      103.06      101.49      6.12 o 
  -6   2  10      259.12      259.85      8.94 o 
  -5   2  10     1854.08     1834.29     42.49 o 
  -4   2  10      220.52      225.05      6.59 o 
  -3   2  10     9149.60     9031.33    100.42 o 
  -2   2  10        0.11        2.42      3.89 o 
  -1   2  10     5775.67     5639.09     81.60 o 
   0   2  10        3.55        9.97      5.72 o 
   1   2  10        0.56        1.28      5.16 o 
   2   2  10       11.92       17.06      6.23 o 
   3   2  10      125.63      110.65     12.27 o 
   4   2  10        5.33        7.40      8.20 o 
   5   2  10      253.70      265.64     16.27 o 
 -13   3  10        3.39       14.12      8.20 o 
 -12   3  10       71.86       82.11     10.52 o 
 -11   3  10     1734.90     1804.69     43.09 o 
 -10   3  10      416.82      476.11     30.30 o 
  -9   3  10      672.45      687.83     16.89 o 
  -8   3  10      472.60      478.25     13.43 o 
  -7   3  10       92.02      103.32      6.49 o 
  -6   3  10     3074.53     2989.33     42.52 o 
  -5   3  10      159.48      160.35      6.09 o 
  -4   3  10      768.26      789.73     16.66 o 
  -3   3  10      844.09      837.44     27.95 o 
  -2   3  10      424.50      451.87     11.17 o 
  -1   3  10      266.90      262.07     11.19 o 
   0   3  10     1670.53     1563.40     30.20 o 
   1   3  10       61.02       46.65     10.11 o 
   2   3  10      374.10      343.13     20.10 o 
   3   3  10       48.92       52.15      9.54 o 
   4   3  10      859.50      902.30     27.44 o 
   5   3  10      405.27      442.96     20.19 o 
 -13   4  10      113.08      142.02     19.60 o 
 -12   4  10      240.57      217.02     21.51 o 
 -11   4  10      155.94      185.48     12.96 o 
 -10   4  10       43.70       51.72      7.77 o 
  -9   4  10      357.16      383.95     13.08 o 
  -8   4  10     5530.00     5544.60     80.26 o 
  -7   4  10      369.70      388.93     12.91 o 
  -6   4  10     1240.28     1223.73     24.54 o 
  -5   4  10        1.33        8.60      2.92 o 
  -4   4  10     2900.37     2834.01     45.86 o 
  -3   4  10        1.42        0.68      3.84 o 
  -2   4  10       51.43       65.80      5.61 o 
  -1   4  10     1003.18      925.06     26.22 o 
   0   4  10     1827.92     1809.50     43.40 o 
   1   4  10      172.67      197.27     16.09 o 
   2   4  10      244.71      266.55     18.93 o 
   3   4  10      770.51      746.41     23.99 o 
   4   4  10     1443.26     1548.59     45.84 o 
   5   4  10        0.47        5.92     13.22 o 
 -12   5  10     1793.10     1861.48     68.15 o 
 -11   5  10     2856.22     3091.33     97.92 o 
 -10   5  10      193.98      175.05     14.31 o 
  -9   5  10      221.37      211.02     11.90 o 
  -8   5  10       65.07       63.67      7.26 o 
  -7   5  10      473.91      460.63     14.48 o 
  -6   5  10     2819.77     2762.49     51.45 o 
  -5   5  10      704.91      677.06     16.44 o 
  -4   5  10     2141.35     2077.33     26.02 o 
  -3   5  10     2057.47     2033.39     28.59 o 
  -2   5  10       15.59       28.66      5.39 o 
  -1   5  10       67.42       82.06     13.39 o 
   0   5  10       42.76       29.63     12.61 o 
   1   5  10     2388.10     2499.89     62.21 o 
   2   5  10     2748.87     2696.64     67.33 o 
   3   5  10      316.52      301.64     21.18 o 
   4   5  10      137.80      147.61     23.94 o 
   5   5  10        4.03        6.84     17.56 o 
 -12   6  10      147.50      160.64     21.51 o 
 -11   6  10      749.88      811.71     40.47 o 
 -10   6  10       16.20       18.83     10.40 o 
  -9   6  10     4123.48     4045.67     89.90 o 
  -8   6  10      130.73      125.98      9.24 o 
  -7   6  10      104.59       98.82      6.03 o 
  -6   6  10     1755.19     1701.51     24.19 o 
  -5   6  10      428.23      402.76     22.16 o 
  -4   6  10     1658.46     1616.78     30.16 o 
  -3   6  10     1923.90     1844.81     30.72 o 
  -2   6  10        0.67       -0.72      5.67 o 
  -1   6  10     2578.46     2494.95     52.17 o 
   0   6  10       66.50       74.25      9.88 o 
   1   6  10      502.43      505.78     34.28 o 
   2   6  10      165.93      172.62     16.60 o 
   3   6  10      511.67      556.57     38.56 o 
   4   6  10       21.70       28.10     12.91 o 
 -12   7  10      446.58      395.68     31.12 o 
 -11   7  10      856.93      840.39     42.97 o 
 -10   7  10      737.49      762.70     29.96 o 
  -9   7  10      699.74      687.71     28.11 o 
  -8   7  10      101.42      114.56     19.45 o 
  -7   7  10      829.90      801.26     17.47 o 
  -6   7  10     2432.91     2371.64     35.16 o 
  -5   7  10      171.65      171.12      8.28 o 
  -4   7  10     2155.59     2049.40     33.49 o 
  -3   7  10     1689.88     1582.80     31.25 o 
  -2   7  10      437.81      423.18     23.12 o 
  -1   7  10      342.70      310.51     16.08 o 
   0   7  10      350.61      326.10     20.50 o 
   1   7  10       40.03       43.87     16.84 o 
   2   7  10      707.73      705.61     30.43 o 
   3   7  10       72.89       94.73     15.26 o 
   4   7  10        0.64        2.96     17.43 o 
 -11   8  10      115.42      116.30     20.79 o 
 -10   8  10       20.39       18.33     14.04 o 
  -9   8  10     1046.30     1004.97     34.45 o 
  -8   8  10     1818.61     1797.63     31.61 o 
  -7   8  10      419.07      407.05     13.12 o 
  -6   8  10     1195.11     1191.16     22.23 o 
  -5   8  10       34.73       33.30      6.23 o 
  -4   8  10     1015.75      939.37     29.76 o 
  -3   8  10       42.82       44.00      7.46 o 
  -2   8  10       18.57       23.55      8.01 o 
  -1   8  10     2261.37     2071.70     44.67 o 
   0   8  10      427.40      414.34     18.78 o 
   1   8  10        1.12        6.60     10.39 o 
   2   8  10      278.70      299.48     34.93 o 
   3   8  10      120.65      116.77     16.41 o 
   4   8  10       60.65       69.39     22.76 o 
 -10   9  10      554.09      520.62     21.22 o 
  -9   9  10        1.59       13.57      5.78 o 
  -8   9  10        6.93        5.50      5.78 o 
  -7   9  10      906.81      909.82     20.97 o 
  -6   9  10     2230.98     2136.66     37.83 o 
  -5   9  10      713.36      677.26     16.89 o 
  -4   9  10     1978.82     1876.63     36.02 o 
  -3   9  10     1522.84     1408.48     39.18 o 
  -2   9  10       46.77       60.87      9.66 o 
  -1   9  10      585.94      538.29     20.91 o 
   0   9  10       69.69       66.90     10.82 o 
   1   9  10      921.06      947.92     37.57 o 
   2   9  10     2313.15     2294.90     62.82 o 
   3   9  10       72.76       81.63     23.02 o 
 -10  10  10       10.62       17.36     11.02 o 
  -9  10  10     2377.70     2363.71     58.04 o 
  -8  10  10      536.03      532.72     24.17 o 
  -7  10  10       13.46       30.46      8.76 o 
  -6  10  10      317.03      314.24     16.20 o 
  -5  10  10      144.99      156.69     12.56 o 
  -4  10  10      479.57      490.48     19.79 o 
  -3  10  10      860.20      831.67     26.03 o 
  -2  10  10      200.80      187.84     13.62 o 
  -1  10  10     2335.73     2220.60     75.81 o 
   0  10  10      659.12      593.49     28.03 o 
   1  10  10        3.84        8.98      8.93 o 
   2  10  10       36.70       57.55     21.18 o 
  -9  11  10      567.09      584.65     25.67 o 
  -8  11  10       15.08       12.72     17.23 o 
  -7  11  10      530.72      504.14     24.20 o 
  -6  11  10     1368.65     1374.27     38.07 o 
  -5  11  10      613.98      594.90     24.46 o 
  -4  11  10       44.05       66.90     10.72 o 
  -3  11  10     1621.12     1589.84     39.14 o 
  -2  11  10       56.66       53.83     10.44 o 
  -1  11  10      507.54      507.65     25.94 o 
   0  11  10        6.49        7.34      9.23 o 
   1  11  10      390.47      338.00     18.83 o 
  -7  12  10      124.00      142.31     15.66 o 
  -6  12  10      727.28      746.15     34.38 o 
  -5  12  10      144.18      155.82     16.53 o 
  -4  12  10      625.20      574.37     23.15 o 
  -3  12  10       71.46       97.19     25.64 o 
  -2  12  10      312.18      300.53     17.57 o 
  -1  12  10      119.19      127.71     13.34 o 
   0  12  10       75.31       73.81     12.27 o 
  -4  13  10     2247.17     2175.16    122.87 o 
  -3  13  10      441.19      417.20     25.33 o 
 -11   0  11      328.17      356.90     18.16 o 
  -9   0  11       42.28       50.20     12.03 o 
  -7   0  11     1313.70     1384.31     45.70 o 
  -5   0  11     9971.37    10045.93    157.71 o 
  -3   0  11      956.81      993.57     30.88 o 
  -1   0  11      253.17      267.23     16.97 o 
   1   0  11     5150.69     4939.86    107.00 o 
   3   0  11     5915.40     5821.05    142.49 o 
 -13   1  11      314.85      362.57     16.34 o 
 -12   1  11      550.85      581.80     18.66 o 
 -11   1  11      172.61      155.09      8.72 o 
 -10   1  11       24.69       23.94      7.76 o 
  -9   1  11      547.29      562.56     15.30 o 
  -8   1  11      380.86      400.45     10.63 o 
  -7   1  11      134.40      139.08     10.17 o 
  -6   1  11       59.16       65.39      4.93 o 
  -5   1  11       52.37       49.93      4.17 o 
  -4   1  11      901.94      900.33     17.25 o 
  -3   1  11        7.46       17.47      8.93 o 
  -2   1  11     2990.28     2878.17     47.16 o 
  -1   1  11      551.92      534.32     16.51 o 
   0   1  11       76.12       67.84      8.04 o 
   1   1  11       75.39       80.29      8.88 o 
   2   1  11       38.80       43.32      8.29 o 
   3   1  11     3166.96     3180.36     63.96 o 
   4   1  11       10.51       27.49     12.66 o 
 -13   2  11       61.01       84.67     10.32 o 
 -12   2  11     1076.39     1139.82     24.50 o 
 -11   2  11       65.37       55.57      7.86 o 
 -10   2  11     1026.80     1070.53     28.89 o 
  -9   2  11       17.75       15.78      5.93 o 
  -8   2  11      176.74      201.88      8.65 o 
  -7   2  11      191.11      197.63      8.68 o 
  -6   2  11      143.84      141.64      6.67 o 
  -5   2  11      149.30      151.00      5.91 o 
  -4   2  11     1458.85     1456.18     22.17 o 
  -3   2  11      518.92      504.97     16.35 o 
  -2   2  11     1694.28     1741.67     42.26 o 
  -1   2  11      516.21      524.18     16.26 o 
   0   2  11     4539.70     4399.84     68.23 o 
   1   2  11      135.00      146.63     11.27 o 
   2   2  11      355.47      369.33     18.39 o 
   3   2  11        0.89       -1.40     10.66 o 
   4   2  11     1182.46     1177.00     42.91 o 
 -12   3  11      966.05      984.65     29.04 o 
 -11   3  11       81.28       89.99      9.71 o 
 -10   3  11        7.84        7.77      6.28 o 
  -9   3  11      798.19      845.76     41.16 o 
  -8   3  11       68.77       69.35      6.50 o 
  -7   3  11       13.93       19.05      5.69 o 
  -6   3  11        9.57       17.72      4.10 o 
  -5   3  11       51.70       62.55      4.88 o 
  -4   3  11      954.62      940.76     16.76 o 
  -3   3  11      499.10      537.74     12.71 o 
  -2   3  11     3293.72     3150.49     51.21 o 
  -1   3  11       20.60       39.21      9.03 o 
   0   3  11      433.77      435.92     15.80 o 
   1   3  11      865.79      869.38     26.71 o 
   2   3  11      244.87      251.89     24.14 o 
   3   3  11     1181.67     1189.13     42.07 o 
   4   3  11      426.04      422.53     20.15 o 
 -12   4  11        6.64       16.11     12.37 o 
 -11   4  11       11.75       13.03      7.64 o 
 -10   4  11       91.00      124.17     10.01 o 
  -9   4  11       12.93       21.13      6.70 o 
  -8   4  11        6.54       13.19      5.77 o 
  -7   4  11     1987.93     2043.38     47.25 o 
  -6   4  11      356.02      346.44      8.17 o 
  -5   4  11     7771.94     7584.61     79.81 o 
  -4   4  11      361.72      343.42     10.41 o 
  -3   4  11       28.43       35.04      5.34 o 
  -2   4  11        3.88        5.23      6.08 o 
  -1   4  11      259.61      264.93     14.30 o 
   0   4  11       40.54       55.00      9.76 o 
   1   4  11     2381.92     2310.64     49.91 o 
   2   4  11      223.95      247.07     19.58 o 
   3   4  11     3293.65     3309.65     82.09 o 
   4   4  11        8.76       36.77     13.39 o 
 -12   5  11      167.66      167.41     20.06 o 
 -11   5  11     1776.62     1739.79     63.61 o 
 -10   5  11      104.24      104.15     11.09 o 
  -9   5  11       38.01       43.07      8.10 o 
  -8   5  11     1980.07     2057.09     42.28 o 
  -7   5  11      500.67      484.34     16.76 o 
  -6   5  11      219.10      224.60      7.82 o 
  -5   5  11      710.72      700.63     20.49 o 
  -4   5  11        4.58       18.12      4.73 o 
  -3   5  11       28.76       30.28      6.63 o 
  -2   5  11     2429.01     2323.74     47.33 o 
  -1   5  11     1367.46     1342.54     33.19 o 
   0   5  11      383.71      366.23     19.47 o 
   1   5  11       11.74       13.54      9.09 o 
   2   5  11       18.53       21.61     12.18 o 
   3   5  11     1622.45     1591.93     50.47 o 
   4   5  11       13.40       26.44     18.55 o 
 -11   6  11       35.96       29.66     14.01 o 
 -10   6  11      482.89      484.30     23.62 o 
  -9   6  11        0.78        8.08      9.72 o 
  -8   6  11        4.13       14.75     10.51 o 
  -7   6  11      253.72      245.65     12.41 o 
  -6   6  11       43.71       52.00      7.27 o 
  -5   6  11       30.91       20.56      6.47 o 
  -4   6  11      946.04      933.69     19.38 o 
  -3   6  11      111.25      113.44      7.94 o 
  -2   6  11       50.35       56.48      9.26 o 
  -1   6  11      324.97      320.29     16.24 o 
   0   6  11     3523.03     3445.18     66.71 o 
   1   6  11       97.79       91.45     16.63 o 
   2   6  11       39.58       42.51     13.17 o 
   3   6  11      286.80      327.09     23.61 o 
 -11   7  11       83.84       80.05     17.56 o 
 -10   7  11      225.20      233.74     17.94 o 
  -9   7  11        6.04       10.84      5.49 o 
  -8   7  11        5.22       15.34      5.99 o 
  -7   7  11      563.33      548.18     17.73 o 
  -6   7  11     1346.69     1294.29     24.84 o 
  -5   7  11       64.05       61.85      6.74 o 
  -4   7  11      565.22      594.85     18.55 o 
  -3   7  11     1009.33      981.06     27.17 o 
  -2   7  11     1520.52     1439.83     66.75 o 
  -1   7  11       25.12       32.66     13.14 o 
   0   7  11      376.57      393.00     23.93 o 
   1   7  11     1247.69     1275.13     42.96 o 
   2   7  11      663.22      676.88     31.67 o 
   3   7  11      529.95      517.37     28.89 o 
 -10   8  11      118.37      122.91      9.73 o 
  -9   8  11      100.50      100.59     10.15 o 
  -8   8  11       38.20       40.97      7.60 o 
  -7   8  11      915.95      923.65     21.30 o 
  -6   8  11      367.92      348.41     13.28 o 
  -5   8  11      838.23      825.24     20.70 o 
  -4   8  11     1045.96      971.29     28.23 o 
  -3   8  11      428.59      434.36     25.00 o 
  -2   8  11        5.95       12.85      8.19 o 
  -1   8  11       91.01       96.91     11.62 o 
   0   8  11       46.68       46.95     10.56 o 
   1   8  11     4109.64     4112.66     79.28 o 
   2   8  11      258.31      241.66     21.06 o 
 -10   9  11      335.13      349.56     15.49 o 
  -9   9  11      445.17      453.22     17.50 o 
  -8   9  11      851.52      820.06     24.05 o 
  -7   9  11      288.99      272.63     13.47 o 
  -6   9  11      109.88      131.60      9.57 o 
  -5   9  11      259.41      278.59     15.65 o 
  -4   9  11      115.05      113.98     16.37 o 
  -3   9  11      445.29      379.64     18.14 o 
  -2   9  11     1344.40     1293.97     43.48 o 
  -1   9  11      776.29      766.49     50.31 o 
   0   9  11      895.53      875.32     33.96 o 
   1   9  11      121.74      130.36     15.22 o 
  -9  10  11        3.38        0.99     15.46 o 
  -8  10  11        4.10       13.76      8.54 o 
  -7  10  11      220.96      211.21     16.52 o 
  -6  10  11        6.07       11.26      8.43 o 
  -5  10  11       84.87      109.26     11.98 o 
  -4  10  11     3516.74     3382.64     66.46 o 
  -3  10  11       15.42       25.52     11.74 o 
  -2  10  11      223.13      227.80     15.50 o 
  -1  10  11       39.19       55.97     11.16 o 
   0  10  11     1183.65     1159.30     40.90 o 
   1  10  11      444.69      448.80     21.96 o 
  -7  11  11     1253.39     1304.93     46.61 o 
  -6  11  11      312.04      328.92     17.83 o 
  -5  11  11       26.18       42.41     10.45 o 
  -4  11  11       50.76       70.91     11.49 o 
  -3  11  11      962.42      926.15     29.33 o 
  -2  11  11      944.32      877.24     28.80 o 
  -1  11  11       30.71       57.91     11.68 o 
  -5  12  11      744.37      766.89     26.93 o 
  -4  12  11      109.94      114.97     13.28 o 
  -3  12  11      134.52      139.07     13.94 o 
 -12   0  12     2126.71     2206.78     66.32 o 
 -10   0  12      193.91      207.74     12.17 o 
  -8   0  12     1615.14     1652.86     62.85 o 
  -6   0  12      131.44      145.51     14.81 o 
  -4   0  12     3923.95     3953.79     86.59 o 
  -2   0  12     3614.55     3457.87     79.52 o 
   0   0  12       80.79       80.51     13.12 o 
   2   0  12      112.86      116.04     27.07 o 
 -12   1  12       41.79       58.23     18.32 o 
 -11   1  12      435.15      465.61     22.04 o 
 -10   1  12     2715.84     2727.49     61.79 o 
  -9   1  12       57.30       61.78      7.26 o 
  -8   1  12     1465.74     1463.52     26.95 o 
  -7   1  12     2531.87     2577.03     33.74 o 
  -6   1  12       27.37       34.50      4.18 o 
  -5   1  12      322.17      329.62     10.43 o 
  -4   1  12       15.32       19.63      5.23 o 
  -3   1  12      313.59      297.37     12.81 o 
  -2   1  12     1613.76     1577.12     46.20 o 
  -1   1  12        9.62       24.35      7.42 o 
   0   1  12      438.18      434.35     16.55 o 
   1   1  12       72.33       85.38      9.73 o 
   2   1  12        7.38       14.33      9.49 o 
   3   1  12        4.68       -5.00      9.02 o 
 -12   2  12       91.23       90.71      7.70 o 
 -11   2  12      640.98      693.48     29.74 o 
 -10   2  12      168.26      191.92     13.23 o 
  -9   2  12      264.89      285.36     16.08 o 
  -8   2  12       69.55       75.56      7.11 o 
  -7   2  12     5822.87     6001.84     78.50 o 
  -6   2  12      107.11      124.69      9.14 o 
  -5   2  12      854.16      881.96     16.28 o 
  -4   2  12      101.71      109.87      7.24 o 
  -3   2  12       81.28      102.97      7.61 o 
  -2   2  12        1.22       14.94      6.88 o 
  -1   2  12      349.86      345.74     14.64 o 
   0   2  12      555.29      543.88     18.37 o 
   1   2  12     3883.78     3866.75     85.31 o 
   2   2  12       73.85       70.84     11.80 o 
   3   2  12        7.79        6.89     10.68 o 
 -12   3  12        1.61        5.09      6.98 o 
 -11   3  12       63.80       84.97      9.52 o 
 -10   3  12     2702.76     2759.17     51.37 o 
  -9   3  12      492.55      517.02     24.33 o 
  -8   3  12      151.43      156.76      9.41 o 
  -7   3  12     1416.27     1434.46     26.25 o 
  -6   3  12        6.63       13.63      3.81 o 
  -5   3  12      246.99      265.12      9.08 o 
  -4   3  12      130.68      141.88      7.41 o 
  -3   3  12      942.37      951.12     19.94 o 
  -2   3  12     3298.30     3173.34     52.99 o 
  -1   3  12       46.37       59.95     14.52 o 
   0   3  12      250.06      249.41     16.61 o 
   1   3  12       54.09       65.82     11.31 o 
   2   3  12      148.73      134.12     13.91 o 
   3   3  12       79.96      111.40     15.08 o 
 -12   4  12     1769.48     1973.68     67.76 o 
 -11   4  12       88.94      102.72     10.92 o 
 -10   4  12       69.00       68.47      8.65 o 
  -9   4  12       50.02       53.13      8.35 o 
  -8   4  12     2091.45     2100.26     57.44 o 
  -7   4  12      100.45      105.37      8.97 o 
  -6   4  12      700.24      690.99     12.95 o 
  -5   4  12       39.09       39.39      5.33 o 
  -4   4  12     2892.48     2909.20     39.26 o 
  -3   4  12      207.27      205.36     11.32 o 
  -2   4  12      493.69      453.77     18.77 o 
  -1   4  12      270.70      272.22     15.49 o 
   0   4  12     1603.51     1647.69     40.14 o 
   1   4  12       35.75       31.05     10.16 o 
   2   4  12        0.04       -0.40      9.27 o 
   3   4  12        0.70        2.34      9.95 o 
 -11   5  12        1.27       -5.46     11.44 o 
 -10   5  12     1660.73     1725.56     48.44 o 
  -9   5  12       93.10      107.99     10.33 o 
  -8   5  12     2226.89     2251.91     46.25 o 
  -7   5  12     1293.29     1315.46     28.27 o 
  -6   5  12      310.28      305.76      9.51 o 
  -5   5  12      934.43      940.78     29.96 o 
  -4   5  12      107.48      118.40      8.72 o 
  -3   5  12        3.16       10.03      7.83 o 
  -2   5  12     1407.29     1282.60     52.21 o 
  -1   5  12       95.18      101.13     11.54 o 
   0   5  12      901.08      878.83     27.99 o 
   1   5  12      300.54      312.19     27.39 o 
   2   5  12      320.14      377.49     23.31 o 
 -11   6  12       63.82       52.49     14.87 o 
 -10   6  12      374.78      408.89     46.58 o 
  -9   6  12      161.76      163.02     16.01 o 
  -8   6  12       71.43       78.53     11.24 o 
  -7   6  12     3303.81     3382.09     61.79 o 
  -6   6  12      683.44      698.50     17.39 o 
  -5   6  12     2065.06     2010.73     32.68 o 
  -4   6  12       57.04       54.16      7.02 o 
  -3   6  12       27.38       29.87      8.65 o 
  -2   6  12       17.71       21.30      8.88 o 
  -1   6  12      368.68      387.06     19.04 o 
   0   6  12     1437.96     1416.99     37.70 o 
   1   6  12     1965.20     2000.21     60.24 o 
   2   6  12      202.00      211.41     20.90 o 
 -10   7  12      543.47      529.43     16.76 o 
  -9   7  12      707.36      705.25     29.52 o 
  -8   7  12        1.26        6.42      6.08 o 
  -7   7  12      494.29      495.83     17.92 o 
  -6   7  12        5.39       13.37      6.09 o 
  -5   7  12       43.97       61.85      7.90 o 
  -4   7  12     1167.10      981.42     51.97 o 
  -3   7  12      534.70      499.48     36.47 o 
  -2   7  12      607.17      571.36     27.57 o 
  -1   7  12        5.38       12.98     11.30 o 
   0   7  12       31.10       11.49     12.17 o 
   1   7  12        0.60        3.27      9.82 o 
 -10   8  12      268.23      277.16     20.42 o 
  -9   8  12        4.25        8.43      6.35 o 
  -8   8  12      601.16      591.25     19.83 o 
  -7   8  12      133.18      139.67     11.37 o 
  -6   8  12       16.27       20.99      6.77 o 
  -5   8  12      221.94      217.15     14.27 o 
  -4   8  12      455.05      383.63     26.69 o 
  -3   8  12      298.69      281.55     16.18 o 
  -2   8  12      163.71      149.31     13.38 o 
  -1   8  12      561.49      517.90     22.22 o 
   0   8  12      521.73      505.63     23.00 o 
   1   8  12       21.81       18.97     10.86 o 
  -9   9  12      499.62      535.70     19.41 o 
  -8   9  12     1425.23     1490.70     42.04 o 
  -7   9  12        1.58       11.16      6.37 o 
  -6   9  12      978.23      946.41     27.84 o 
  -5   9  12      460.32      424.80     19.31 o 
  -4   9  12      423.06      419.96     33.54 o 
  -3   9  12        0.32        5.15      8.80 o 
  -2   9  12     2354.14     2221.79     60.67 o 
  -1   9  12      376.08      348.02     19.39 o 
   0   9  12      464.72      465.98     22.65 o 
  -7  10  12     2172.83     2135.26     47.16 o 
  -6  10  12       17.65        8.39      8.82 o 
  -5  10  12     2528.06     2479.01     53.53 o 
  -4  10  12      225.03      202.05     17.00 o 
  -3  10  12      112.90      103.34     12.80 o 
  -2  10  12       18.87       33.69     10.62 o 
 -11   0  13     2180.64     2177.09     62.90 o 
  -9   0  13      164.06      194.13     13.65 o 
  -7   0  13       77.49       92.08      7.79 o 
  -5   0  13      260.61      241.33     35.72 o 
  -3   0  13     6691.39     6434.54    188.70 o 
  -1   0  13     3000.10     2950.10     73.62 o 
   1   0  13     3242.31     3194.44    113.43 o 
 -11   1  13        2.78        2.57      7.24 o 
 -10   1  13      134.28      141.15     10.92 o 
  -9   1  13      189.46      184.23     11.44 o 
  -8   1  13      326.89      350.92     11.21 o 
  -7   1  13       67.67       89.21      7.76 o 
  -6   1  13      600.96      622.67     16.75 o 
  -5   1  13      677.28      682.27     18.31 o 
  -4   1  13      763.65      749.89     20.12 o 
  -3   1  13       61.49       63.73      8.57 o 
  -2   1  13      320.36      333.94     14.81 o 
  -1   1  13      788.75      792.83     22.68 o 
   0   1  13      681.29      677.58     21.45 o 
   1   1  13      166.85      181.11     15.13 o 
   2   1  13     1269.76     1270.40     36.94 o 
 -11   2  13       15.83       13.88      8.68 o 
 -10   2  13       86.21      110.57     11.21 o 
  -9   2  13       24.39       29.42     14.35 o 
  -8   2  13     2099.25     2230.63     51.67 o 
  -7   2  13        3.96        8.21      4.58 o 
  -6   2  13      309.86      324.44     10.65 o 
  -5   2  13        7.82        6.64      5.12 o 
  -4   2  13     3270.56     3175.57     46.37 o 
  -3   2  13      625.42      631.18     18.98 o 
  -2   2  13      346.80      350.65     15.26 o 
  -1   2  13      231.38      215.65     15.54 o 
   0   2  13      922.08      907.95     45.87 o 
   1   2  13        1.93       11.14      9.64 o 
   2   2  13      944.00      941.50     31.71 o 
 -11   3  13       88.04       87.02     13.35 o 
 -10   3  13      165.46      176.85     10.82 o 
  -9   3  13       15.25       22.99      6.99 o 
  -8   3  13       88.31      112.14      9.02 o 
  -7   3  13      434.79      467.05     12.60 o 
  -6   3  13      300.29      310.70     16.16 o 
  -5   3  13      719.74      748.64     16.95 o 
  -4   3  13      735.86      720.55     19.99 o 
  -3   3  13       91.10       89.67      9.31 o 
  -2   3  13      243.58      270.53     15.65 o 
  -1   3  13      621.45      633.44     23.51 o 
   0   3  13      604.34      563.91     23.40 o 
   1   3  13       54.57       65.20     12.16 o 
 -11   4  13     1724.47     1881.38     45.88 o 
 -10   4  13      516.00      516.43     29.95 o 
  -9   4  13     1367.87     1464.79     33.78 o 
  -8   4  13       52.47       50.60      8.85 o 
  -7   4  13       23.05       27.39      8.42 o 
  -6   4  13        2.93        3.56      4.82 o 
  -5   4  13        0.54        1.22      5.28 o 
  -4   4  13      441.18      431.21     27.73 o 
  -3   4  13     4014.94     4020.46    125.54 o 
  -2   4  13       41.28       30.51      9.30 o 
  -1   4  13     2032.36     1987.71     46.18 o 
   0   4  13      791.66      803.89     37.17 o 
   1   4  13     1761.45     1761.96     44.99 o 
 -10   5  13       40.48       49.03     11.83 o 
  -9   5  13       77.77       88.87     13.16 o 
  -8   5  13      808.00      864.07     58.39 o 
  -7   5  13      230.10      240.88     17.96 o 
  -6   5  13      733.21      759.46     31.17 o 
  -5   5  13       13.08       12.99      6.29 o 
  -4   5  13      432.92      405.91     22.15 o 
  -3   5  13       56.01       69.74     10.58 o 
  -2   5  13      625.18      615.19     23.22 o 
  -1   5  13      839.31      821.28     36.55 o 
   0   5  13      410.40      436.26     21.61 o 
   1   5  13      113.14      126.03     14.61 o 
 -10   6  13       38.37       47.68     12.28 o 
  -9   6  13       14.38       16.11      8.08 o 
  -8   6  13      415.36      431.88     15.59 o 
  -7   6  13      428.68      405.38     16.29 o 
  -6   6  13       10.97       26.51      6.56 o 
  -5   6  13      260.30      278.07     12.76 o 
  -4   6  13     2437.15     2323.64     49.70 o 
  -3   6  13      781.20      780.69     25.89 o 
  -2   6  13      262.31      245.75     16.05 o 
  -1   6  13       92.83       94.36     12.58 o 
   0   6  13     1068.14     1011.14     37.91 o 
  -9   7  13        6.39        8.50      6.56 o 
  -8   7  13      147.33      144.84     12.89 o 
  -7   7  13       14.37       18.50      7.76 o 
  -6   7  13     1401.66     1387.65     28.62 o 
  -5   7  13      660.92      668.27     23.07 o 
  -4   7  13       17.29       26.32     13.26 o 
  -3   7  13        8.16       21.82     15.75 o 
  -2   7  13       58.19       52.57     14.58 o 
  -1   7  13      989.27      911.36     39.31 o 
  -8   8  13        6.64       22.12      9.24 o 
  -7   8  13        0.19       10.86      7.85 o 
  -6   8  13       63.60       67.66     10.80 o 
  -5   8  13        0.27       -4.77      8.14 o 
  -4   8  13       49.64       57.04     10.84 o 
  -3   8  13     3993.18     3685.86     72.91 o 
  -2   8  13       33.05       32.67     10.61 o 
  -7   9  13        0.12      -11.19     11.19 o 
  -6   9  13     1209.11     1225.00     61.41 o 
  -5   9  13       45.00       57.26     10.80 o 
  -4   9  13        7.55       13.91      9.42 o 
  -3   9  13      111.90      109.05     13.23 o 
 -10   0  14      353.11      365.56     16.44 o 
  -8   0  14       18.19       31.64     18.15 o 
  -6   0  14      572.71      570.52     23.82 o 
  -4   0  14       36.90       38.03     11.31 o 
  -2   0  14      140.45      178.67     23.68 o 
   0   0  14        2.63       12.69     11.68 o 
 -10   1  14      508.99      536.64     22.24 o 
  -9   1  14      139.55      141.89      8.08 o 
  -8   1  14      974.06     1011.37     27.77 o 
  -7   1  14       11.76        9.97      7.53 o 
  -6   1  14     2957.25     3005.15     49.74 o 
  -5   1  14       15.85       30.62      7.24 o 
  -4   1  14        0.58        9.70      6.88 o 
  -3   1  14        1.95        2.70      7.00 o 
  -2   1  14       48.57       65.86     12.45 o 
  -1   1  14      643.95      663.67     25.56 o 
   0   1  14       73.42       81.59     12.77 o 
 -10   2  14       36.40       42.98     11.08 o 
  -9   2  14     1246.46     1406.15     40.71 o 
  -8   2  14       11.09       15.61      6.35 o 
  -7   2  14      450.82      471.10     19.28 o 
  -6   2  14       47.21       64.25      8.20 o 
  -5   2  14     1107.49     1138.45     25.78 o 
  -4   2  14       64.68       59.77      8.59 o 
  -3   2  14     1724.30     1748.93     36.06 o 
  -2   2  14       27.35       24.52      9.57 o 
  -1   2  14        1.99        1.84      9.23 o 
   0   2  14       69.77       81.21     12.69 o 
 -10   3  14       19.15       38.25     10.35 o 
  -9   3  14      908.97      977.40     29.27 o 
  -8   3  14      408.59      423.69     12.13 o 
  -7   3  14      267.05      267.36     11.92 o 
  -6   3  14     2419.86     2520.65     38.22 o 
  -5   3  14      427.56      440.18     29.54 o 
  -4   3  14      130.03      164.38     11.07 o 
  -3   3  14       47.97       55.00     10.28 o 
  -2   3  14      362.22      341.14     24.98 o 
  -1   3  14      482.09      497.10     22.51 o 
   0   3  14       25.31       36.96     11.34 o 
 -10   4  14      920.97      969.06     26.20 o 
  -9   4  14      248.12      270.64     16.41 o 
  -8   4  14      485.22      494.32     14.32 o 
  -7   4  14      384.66      378.41     13.92 o 
  -6   4  14      261.97      262.11     10.83 o 
  -5   4  14        0.03       -0.65      7.40 o 
  -4   4  14      714.63      820.87     30.01 o 
  -3   4  14       13.02       21.24      9.37 o 
  -2   4  14       89.22      117.00     13.10 o 
  -1   4  14        3.56        0.60      9.50 o 
  -9   5  14      191.21      194.59     17.32 o 
  -8   5  14      863.26      865.10     23.08 o 
  -7   5  14       28.58       25.79      7.55 o 
  -6   5  14     2636.70     2688.23     64.77 o 
  -5   5  14       47.45       43.38      9.40 o 
  -4   5  14      271.74      301.68     17.02 o 
  -3   5  14        7.35       14.93      9.18 o 
  -2   5  14      377.95      369.34     19.77 o 
  -1   5  14      310.76      343.76     19.83 o 
  -8   6  14       91.65       79.93      9.99 o 
  -7   6  14        5.92       -1.25      6.87 o 
  -6   6  14      100.38      110.93     11.43 o 
  -5   6  14      986.58     1015.60     29.34 o 
  -4   6  14        0.79       10.36      9.00 o 
  -3   6  14     1812.56     1832.73     44.55 o 
  -2   6  14      125.26      146.66     16.66 o 
  -7   7  14      201.22      225.77     14.26 o 
  -6   7  14       23.48       16.30      8.79 o 
  -5   7  14      962.79      938.98     28.74 o 
  -4   7  14       32.84       35.85     10.49 o 
  -3   7  14      127.80      114.28     18.67 o 
  -9   0  15      244.32      316.22     33.75 o 
  -7   0  15     4619.44     4795.30    159.70 o 
  -5   0  15       57.25       65.33     12.48 o 
  -3   0  15      409.66      415.50     60.30 o 
  -9   1  15      318.41      338.90     23.91 o 
  -8   1  15        0.20       -2.72     18.25 o 
  -7   1  15       90.83       96.88     12.50 o 
  -6   1  15       42.86       62.53      8.21 o 
  -5   1  15      731.99      758.95     21.26 o 
  -4   1  15      881.66      854.36     23.32 o 
  -3   1  15      159.94      157.06     11.87 o 
  -2   1  15      282.87      277.26     17.42 o 
  -8   2  15        4.32       22.43     12.86 o 
  -7   2  15        0.01        4.91      7.99 o 
  -6   2  15       86.65      102.71      9.40 o 
  -5   2  15       77.78       69.49      9.05 o 
  -4   2  15      268.98      279.00     14.00 o 
  -3   2  15       12.65       16.65      9.46 o 
  -8   3  15      330.09      369.69     25.19 o 
  -7   3  15       57.62       55.05     10.58 o 
  -6   3  15       95.84       98.43      9.22 o 
  -5   3  15      332.31      344.25     17.12 o 
  -4   3  15      575.02      607.64     23.04 o 
  -3   3  15       40.81       61.44     11.14 o 
  -7   4  15     1950.33     2065.24     43.45 o 
  -6   4  15      256.95      262.16     22.79 o 
  -5   4  15       25.33       29.31      9.26 o 
  -4   4  15      413.60      418.82     19.70 o 
                                                 
